# Supplementary material for: Identifying secreted biomarkers of dopaminergic ventral midbrain progenitor cells
Source: Stem Cell Res Ther. 2023 Dec 10;14:354. doi: 10.1186/s13287-023-03580-5 (PMC10712201; doi:10.1186/s13287-023-03580-5)
Supplement: Supplementary file 2 — Additional file 2. Table S4: Values from all MS differential expression analysis for all experiments. [file 13287_2023_3580_MOESM2_ESM.xlsx]

## Sheet: Additional Data File, Rifes et 
logFC	P.Value	adj.P.Val	sca.P.Value	sca.adj.pval	gene	experiment	(sca.adj.pval = q value)
-0.00542615	0.967524	0.978398	0.964677	0.976793	PABPN1	Global_DIA
0.370928	0.00293404	0.00784554	0.0010655	0.0033799	EIF3J	Global_DIA
0.0638334	0.77242	0.833479	0.766829	0.831734	MAPK1	Global_DIA
-0.16016	0.382142	0.483123	0.365002	0.468976	QDPR	Global_DIA
0.442992	0.00021891	0.000888382	3.33065e-05	0.000187349	SUGT1	Global_DIA
0.404309	0.294369	0.389565	0.305723	0.405188	LEMD3	Global_DIA
-0.87701	0.000161674	0.000698287	0.000369498	0.00139918	EHMT2	Global_DIA
-0.0790832	0.693658	0.77119	0.69304	0.77093	SMARCC1	Global_DIA
-0.591774	0.00211801	0.00606118	0.00204583	0.00587583	ADPRS	Global_DIA
0.434509	0.0036694	0.00957576	0.00173141	0.00510714	LRRC47	Global_DIA
-0.75095	0.0325922	0.0614686	0.0585838	0.102218	XPA	Global_DIA
0.332419	0.0793921	0.131668	0.0784362	0.129721	ADK	Global_DIA
-0.819002	0.000261267	0.00103029	0.000589758	0.00203782	SLTM	Global_DIA
-1.00715	5.10196e-06	4.03199e-05	2.914e-06	2.51723e-05	PEPD	Global_DIA
-0.489745	0.00212079	0.00606118	0.00104664	0.00333648	FKBP3	Global_DIA
0.0610178	0.523911	0.622823	0.434409	0.541612	PLEKHA5	Global_DIA
-0.441866	0.000740844	0.00252819	0.000163837	0.000710817	OTUB1	Global_DIA
0.595552	0.00371474	0.00968113	0.00282816	0.00768609	GLRX3	Global_DIA
0.721512	0.247939	0.337972	0.253984	0.345534	ADSL	Global_DIA
0.920231	0.000333921	0.00126566	0.000247874	0.000990986	EEF1G	Global_DIA
0.287322	0.00628454	0.0150891	0.00220191	0.00621094	HNRNPM	Global_DIA
-0.403603	0.0192176	0.0391166	0.0145602	0.0309944	UBXN7	Global_DIA
0.666162	0.00224926	0.00635391	0.00405082	0.0104372	VTA1	Global_DIA
0.0201272	0.920959	0.945667	0.920805	0.945757	GTF2F1	Global_DIA
-0.228506	0.456484	0.558657	0.451264	0.559382	CNDP2	Global_DIA
-0.613265	0.00159872	0.00474669	0.00340178	0.00901704	LSM5	Global_DIA
-1.13041	6.67467e-05	0.000332371	0.000132331	0.000593284	THUMPD1	Global_DIA
-0.558211	0.0454663	0.0821002	0.0424669	0.0781859	PGM2	Global_DIA
-1.24192	3.23324e-06	2.81754e-05	3.22748e-06	2.76335e-05	RTN1	Global_DIA
0.26482	0.394405	0.496696	0.391667	0.495344	GBE1	Global_DIA
0.230425	0.136957	0.208534	0.18088	0.261196	CCDC43	Global_DIA
-0.0670626	0.893859	0.930071	0.895573	0.931693	PSMD5	Global_DIA
0.127836	0.299488	0.395535	0.250939	0.342431	RAN	Global_DIA
-0.216045	0.0581681	0.101309	0.0293706	0.056381	TRIM28	Global_DIA
-0.989563	6.00494e-07	7.3721e-06	1.24066e-07	1.92054e-06	DNAJC8	Global_DIA
-0.522062	0.0037471	0.00973946	0.00256393	0.00704717	PPP1R2	Global_DIA
-0.31266	0.0250546	0.0494506	0.0177279	0.0363769	TPPP3	Global_DIA
-0.16571	0.654124	0.738064	0.662118	0.745316	FNTA	Global_DIA
-0.36586	0.103551	0.164736	0.103378	0.164674	UBE2V1	Global_DIA
-1.07272	1.19048e-05	8.15376e-05	8.21801e-06	5.77659e-05	TPR	Global_DIA
0.12452	0.333335	0.432052	0.300814	0.399777	KDM3B	Global_DIA
-1.14523	6.27004e-07	7.60193e-06	3.14368e-07	4.11015e-06	DKC1	Global_DIA
0.837765	0.116459	0.181862	0.122089	0.189296	RBM39	Global_DIA
-1.20713	2.72882e-05	0.000162398	2.79238e-05	0.000161749	LSM3	Global_DIA
-0.477163	0.000403825	0.00148449	8.68959e-05	0.000408116	PDCD5	Global_DIA
-0.0673741	0.584167	0.679961	0.548462	0.647884	EIF4H	Global_DIA
0.170773	0.616959	0.709249	0.62678	0.718495	PPP1CB	Global_DIA
0.352564	0.0458247	0.0826708	0.0665857	0.113765	FARSA	Global_DIA
0.0170733	0.907131	0.937882	0.902429	0.935894	NAP1L4	Global_DIA
-0.634387	3.0328e-05	0.000179395	5.47718e-06	4.18907e-05	RBBP4	Global_DIA
-0.260807	0.0707913	0.119022	0.0570754	0.10031	TMSB10	Global_DIA
-0.414051	0.00513251	0.0127789	0.00270823	0.0074122	RANBP3	Global_DIA
0.457955	0.00962773	0.0218527	0.00748209	0.0173804	CAPZA2	Global_DIA
-0.21308	0.0809807	0.133961	0.0514707	0.0917933	MAP4	Global_DIA
0.811618	0.000925548	0.00304161	0.000737673	0.00247812	CAP1	Global_DIA
-1.12263	6.39239e-08	1.31347e-06	8.20363e-09	2.51969e-07	CALM1	Global_DIA
-0.301926	0.0352644	0.0656832	0.0334142	0.0628344	PPP1R14B	Global_DIA
-0.690861	3.54406e-05	0.000205282	1.07699e-05	7.26122e-05	RBM8A	Global_DIA
-0.256969	0.0691149	0.116807	0.0661852	0.113335	CDC73	Global_DIA
-0.090085	0.432369	0.536544	0.368778	0.472887	FUBP1	Global_DIA
2.05428	8.15011e-10	5.28839e-08	2.69216e-10	2.17056e-08	CLIC1	Global_DIA
0.480551	0.00247232	0.00677805	0.00641756	0.0152931	NCK1	Global_DIA
-0.274819	0.0344411	0.0643955	0.0205689	0.0414161	ACYP1	Global_DIA
0.098762	0.616344	0.708959	0.602883	0.697225	DDX39B	Global_DIA
-0.0607855	0.660219	0.741085	0.698914	0.77457	KPNA3	Global_DIA
-0.839103	0.000330757	0.0012561	0.000259135	0.00102541	FAM107B	Global_DIA
-0.357674	0.00858282	0.0198034	0.00411992	0.0106011	HEBP2	Global_DIA
-0.145809	0.192372	0.276314	0.132997	0.203437	ARHGDIA	Global_DIA
-1.0127	1.06425e-06	1.21486e-05	3.09231e-07	4.0705e-06	EDF1	Global_DIA
-2.36871	3.01897e-09	1.33933e-07	1.08106e-08	3.12217e-07	MCM2	Global_DIA
-0.35221	0.097813	0.156629	0.097389	0.156909	SSRP1	Global_DIA
-0.521279	0.0144487	0.0307567	0.0215173	0.0430123	SAFB2	Global_DIA
-0.715949	2.24739e-05	0.000137953	5.41e-06	4.1541e-05	SAFB	Global_DIA
-0.613499	0.0161378	0.0335831	0.0162309	0.0340269	DYNLRB1	Global_DIA
0.418485	0.0384733	0.0707822	0.0529933	0.0940753	NAA30	Global_DIA
0.0874191	0.637225	0.725707	0.636028	0.72523	RBM42	Global_DIA
0.0532629	0.676879	0.756306	0.672484	0.753485	TSTD1	Global_DIA
0.72224	2.93538e-06	2.64049e-05	2.39978e-07	3.24726e-06	TPM4	Global_DIA
-0.634278	0.0130473	0.0282353	0.0177142	0.0363769	LEMD2	Global_DIA
-0.113468	0.493354	0.594828	0.490758	0.595745	DVL2	Global_DIA
-1.58268	9.01752e-08	1.70895e-06	4.4666e-08	8.73018e-07	MCM3	Global_DIA
-0.424232	0.00200591	0.00579222	0.00067593	0.00228259	DBN1	Global_DIA
0.729956	5.07523e-05	0.000272166	1.79881e-05	0.000110148	PFN1	Global_DIA
0.450797	0.0109045	0.0242985	0.00777924	0.01792	TWF2	Global_DIA
-1.29437	1.58534e-06	1.63734e-05	1.5792e-06	1.49792e-05	ACBD7	Global_DIA
-0.437066	0.0310611	0.0588281	0.0307116	0.0585488	SNW1	Global_DIA
-1.30964	1.22093e-07	2.18648e-06	3.90891e-08	7.87889e-07	NASP	Global_DIA
1.93332	2.54499e-09	1.15531e-07	9.51082e-10	5.5768e-08	ANXA1	Global_DIA
-0.0693108	0.771732	0.833479	0.767661	0.83217	UBE2K	Global_DIA
0.035358	0.850758	0.895347	0.850272	0.895632	CDKN2AIP	Global_DIA
0.902577	7.65243e-05	0.000368828	0.000197359	0.000816003	ADA	Global_DIA
-0.0940419	0.644959	0.731528	0.637683	0.72626	GTF2I	Global_DIA
0.154014	0.238687	0.328341	0.196139	0.28051	CD99	Global_DIA
-0.0204232	0.967792	0.978398	0.968311	0.979446	COPS3	Global_DIA
0.121406	0.287204	0.382491	0.224355	0.313449	VAPA	Global_DIA
0.198858	0.0866684	0.140981	0.0618213	0.106807	HCFC1	Global_DIA
0.736061	0.00176966	0.00518676	0.00136079	0.0041532	CACYBP	Global_DIA
0.0210713	0.955549	0.970969	0.955714	0.971275	RNPEP	Global_DIA
-0.167946	0.135133	0.206401	0.0855003	0.139379	CFL1	Global_DIA
-0.134574	0.210001	0.29683	0.164601	0.241291	CFL2	Global_DIA
0.132564	0.272113	0.365451	0.216553	0.304307	HNRNPC	Global_DIA
-0.266563	0.21783	0.305463	0.21737	0.305232	VTI1B	Global_DIA
-1.05678	2.58294e-06	2.40091e-05	1.00414e-06	1.01728e-05	STMN1	Global_DIA
-0.467556	0.00911557	0.0208845	0.0164793	0.0343985	SART3	Global_DIA
0.612998	0.00627126	0.0150891	0.0062331	0.014927	PAICS	Global_DIA
0.460057	0.199675	0.284293	0.211537	0.298123	KIF2A	Global_DIA
-0.428898	0.419043	0.522333	0.426148	0.532342	DDX19B	Global_DIA
-0.762675	0.0683003	0.115731	0.0742341	0.124582	DDX19A	Global_DIA
-1.0429	0.000251666	0.00100256	0.000257156	0.00101967	HP1BP3	Global_DIA
-0.43873	0.00421884	0.0107932	0.00210078	0.00601333	SF3B2	Global_DIA
-0.28551	0.0439194	0.0796014	0.0311967	0.0591851	SARNP	Global_DIA
-0.166756	0.332088	0.431295	0.307025	0.406257	SF1	Global_DIA
-1.0703	0.00102648	0.00327936	0.0014718	0.00444295	ZCCHC3	Global_DIA
0.903102	5.80937e-06	4.46452e-05	2.34741e-06	2.0932e-05	EEF1D	Global_DIA
-0.606698	0.00146202	0.00443789	0.000914626	0.00298953	GSS	Global_DIA
-0.089735	0.337623	0.435937	0.242616	0.333898	LARP1	Global_DIA
0.410937	0.00269626	0.00730985	0.001096	0.00346528	FABP5	Global_DIA
-0.661406	7.03692e-05	0.000345997	3.04717e-05	0.00017342	MAP1B	Global_DIA
0.0613322	0.704572	0.779221	0.690663	0.768949	PHPT1	Global_DIA
0.265039	0.486212	0.588763	0.496582	0.600406	MAGOHB	Global_DIA
0.139252	0.476246	0.579571	0.459295	0.566074	MAPRE1	Global_DIA
-0.550938	0.000306702	0.00118551	0.000107993	0.000495182	UBE2V2	Global_DIA
0.862191	1.15772e-06	1.28401e-05	1.56703e-07	2.31466e-06	ACTB	Global_DIA
1.50342	2.43361e-06	2.29488e-05	5.78473e-06	4.37244e-05	ACTG1	Global_DIA
-0.34836	0.219747	0.307488	0.237339	0.327802	DHX38	Global_DIA
-1.65384	8.57003e-08	1.64007e-06	4.40258e-08	8.69284e-07	THBS1	Global_DIA
-0.296222	0.44511	0.549212	0.455653	0.56302	HDDC3	Global_DIA
-0.596393	7.28235e-05	0.000356373	1.47672e-05	9.42717e-05	DDAH2	Global_DIA
-0.0564208	0.594074	0.689027	0.537658	0.63709	TPT1	Global_DIA
-0.0267084	0.889272	0.927275	0.886419	0.924647	HINT2	Global_DIA
-0.16757	0.236929	0.326614	0.199116	0.283509	YWHAE	Global_DIA
-0.551419	4.77519e-05	0.000258204	8.23948e-06	5.77659e-05	CTNND1	Global_DIA
-0.463794	0.0358167	0.0664583	0.0476009	0.0857615	CHMP1A	Global_DIA
0.56812	0.0822064	0.135644	0.0793217	0.13085	PLS3	Global_DIA
0.416996	0.0207081	0.0417584	0.0152505	0.0321807	PTBP1	Global_DIA
-0.454714	0.118636	0.184085	0.132352	0.202918	PTBP2	Global_DIA
-0.133834	0.63584	0.72495	0.632055	0.72155	BAX	Global_DIA
0.0512349	0.651331	0.735763	0.603222	0.697225	YWHAZ	Global_DIA
-0.775197	1.59649e-05	0.000104575	7.14173e-06	5.15644e-05	EMD	Global_DIA
0.31981	0.0158218	0.0330311	0.00843624	0.0192729	TPD52L2	Global_DIA
-0.25337	0.301895	0.398176	0.32516	0.425988	CTNNBL1	Global_DIA
-0.727576	4.20481e-05	0.000235856	1.38838e-05	8.89577e-05	PYM1	Global_DIA
0.484232	0.167158	0.244598	0.178805	0.259361	LAMTOR5	Global_DIA
0.927232	0.342676	0.441521	0.36258	0.466794	OTUD6B	Global_DIA
-0.431053	0.00160006	0.00474669	0.000500807	0.00178794	RTN4	Global_DIA
0.0182555	0.959995	0.973966	0.961005	0.975325	PSMC4	Global_DIA
1.36062	2.48954e-05	0.000150919	2.17108e-05	0.000130063	FASN	Global_DIA
-0.852335	0.000260848	0.00103029	0.00056014	0.00195998	CTCF	Global_DIA
0.0948391	0.719986	0.790002	0.720348	0.790625	KPNB1	Global_DIA
0.656588	0.000426533	0.00155625	0.000402186	0.0014966	BOLA2	Global_DIA
2.19274	0.00194698	0.00564712	0.00219394	0.00619788	CSE1L	Global_DIA
-0.443762	0.103338	0.164531	0.117775	0.183753	TRMT1L	Global_DIA
0.872927	0.225387	0.313806	0.230548	0.319564	DPY30	Global_DIA
0.860432	0.092905	0.149506	0.0982223	0.157989	SRM	Global_DIA
0.684243	5.60191e-05	0.00028953	1.66823e-05	0.000104733	STIP1	Global_DIA
0.349571	0.0400927	0.0734844	0.0607415	0.105318	EIF4G2	Global_DIA
0.197284	0.58488	0.680385	0.5862	0.68126	MAGOH	Global_DIA
-0.634368	0.000199036	0.000817931	7.78621e-05	0.000374782	TKT	Global_DIA
0.350825	0.0126075	0.0274617	0.00651751	0.0154931	HNRNPK	Global_DIA
0.445372	0.00313765	0.00834428	0.00146425	0.00442707	HNRNPA3	Global_DIA
-0.842683	5.99609e-06	4.57201e-05	2.0509e-06	1.86314e-05	PALM	Global_DIA
-0.203703	0.194054	0.277707	0.171235	0.249503	DFFA	Global_DIA
-0.758913	6.53554e-05	0.000328862	2.71397e-05	0.000158179	JPT2	Global_DIA
-0.614148	0.0656281	0.112079	0.0664572	0.1137	TP53I3	Global_DIA
0.982846	4.26566e-07	5.6183e-06	7.90979e-08	1.41058e-06	HNRNPF	Global_DIA
1.33201	1.10982e-07	2.04374e-06	1.03888e-07	1.68928e-06	HNRNPH1	Global_DIA
0.293879	0.294341	0.389565	0.313001	0.413111	PREP	Global_DIA
-0.0120433	0.949933	0.967277	0.948129	0.965086	ACAT2	Global_DIA
-0.704038	0.0532694	0.093957	0.059605	0.103533	ASRGL1	Global_DIA
-0.117652	0.818319	0.869383	0.821152	0.873038	ABRACL	Global_DIA
-0.529185	0.000316753	0.00121236	8.55916e-05	0.000403951	PEBP1	Global_DIA
0.403991	0.0563386	0.0984539	0.0488727	0.087726	SERPINF1	Global_DIA
-0.225481	0.0693841	0.117059	0.0505948	0.0905651	EIF3B	Global_DIA
0.800397	0.000776734	0.00262597	0.00144437	0.00438064	PDCL3	Global_DIA
-0.520098	0.0625772	0.107717	0.0586971	0.102323	UBB	Global_DIA
0.456803	0.0382032	0.0704181	0.0380464	0.0705847	RPS21	Global_DIA
0.954502	0.000144038	0.000634817	0.000144283	0.000641813	PTGES3	Global_DIA
-0.342693	0.243949	0.333933	0.260878	0.353748	CDKN2AIPNL	Global_DIA
1.01535	6.86387e-05	0.00033834	0.000153662	0.000672707	CAPG	Global_DIA
-0.0651382	0.703575	0.778559	0.727739	0.797381	COX17	Global_DIA
-0.682614	0.00202231	0.00583094	0.00363804	0.00952976	MIF	Global_DIA
-0.394534	0.00975014	0.0220536	0.00548796	0.0133743	GSTP1	Global_DIA
0.316576	0.0262751	0.0511865	0.0158592	0.0333198	ALDOA	Global_DIA
-0.473384	0.00750931	0.0176392	0.00722471	0.0168635	CPPED1	Global_DIA
0.694096	4.01772e-06	3.35153e-05	3.82064e-07	4.75249e-06	SLC9A3R1	Global_DIA
-0.575389	0.0021713	0.00616695	0.00141703	0.00431123	PLIN3	Global_DIA
-0.399917	0.0464966	0.0835741	0.046016	0.0834499	HMOX2	Global_DIA
-0.462304	0.00132529	0.00408683	0.000578983	0.00201137	ARPP19	Global_DIA
-0.0190002	0.902667	0.935967	0.912326	0.942023	SEC24B	Global_DIA
-0.398035	0.0993647	0.158594	0.0994925	0.159501	DEK	Global_DIA
-0.385766	0.138191	0.210249	0.138653	0.211331	VAMP2	Global_DIA
-0.468934	0.0438719	0.0795892	0.0559614	0.0987105	YTHDF3	Global_DIA
-0.498444	0.00141412	0.00431983	0.00128729	0.00395381	PTMA	Global_DIA
-0.793745	0.000303729	0.00117635	0.000691062	0.00232963	MAPK1IP1L	Global_DIA
0.439918	0.00222969	0.00630776	0.000901162	0.00295051	U2AF2	Global_DIA
-1.22413	1.61106e-06	1.65516e-05	5.84225e-06	4.39874e-05	TMSB15A	Global_DIA
0.0582159	0.607927	0.700929	0.667622	0.750202	TMSB4X	Global_DIA
-0.325538	0.0107956	0.024111	0.00463472	0.0116256	SUMO1	Global_DIA
-0.950867	0.00340743	0.00897612	0.00454476	0.0114956	TRA2B	Global_DIA
-0.309673	0.0409566	0.0747911	0.0304236	0.0580569	MAGED2	Global_DIA
-0.328179	0.00785159	0.0182892	0.00274508	0.00749186	KHSRP	Global_DIA
0.702627	0.00798447	0.0185546	0.00732567	0.017058	YBX3	Global_DIA
0.730307	0.00524482	0.0129593	0.00757778	0.0174976	NRBP1	Global_DIA
-0.305883	0.0434349	0.0789432	0.0314708	0.0595851	GMFB	Global_DIA
-0.487989	0.00184955	0.00538853	0.000890744	0.00292134	HMGA1	Global_DIA
-0.445759	0.0127584	0.0277332	0.0123599	0.0270854	H1-2	Global_DIA
0.0243391	0.903705	0.93626	0.90151	0.935849	H1-5	Global_DIA
-0.431208	0.25657	0.348037	0.268021	0.361912	H1-3	Global_DIA
0.928058	7.56851e-05	0.000365686	4.7406e-05	0.000249947	RPSA	Global_DIA
-0.471842	0.00559813	0.0136947	0.00376117	0.00976163	EIF2S2	Global_DIA
-0.763726	0.00130589	0.00403977	0.00130313	0.00398981	TOP1	Global_DIA
0.929188	3.59311e-06	3.06278e-05	1.06845e-06	1.0768e-05	PA2G4	Global_DIA
-0.255408	0.0279986	0.0539518	0.0133565	0.0289092	PAFAH1B3	Global_DIA
-0.61529	0.0105402	0.0236487	0.0150491	0.03186	GTF3C3	Global_DIA
-0.454197	0.00246604	0.00677805	0.00119071	0.00370194	UBE2I	Global_DIA
-2.00951	3.2052e-09	1.36993e-07	3.24173e-09	1.39394e-07	HTATSF1	Global_DIA
0.721547	3.38167e-05	0.000198229	1.55645e-05	9.87452e-05	TWF1	Global_DIA
-0.886004	6.92956e-06	5.18257e-05	6.25544e-06	4.67346e-05	ERH	Global_DIA
0.437106	0.0222284	0.0444113	0.0218124	0.0435125	SBDS	Global_DIA
-0.865555	4.82774e-06	3.87808e-05	4.23757e-06	3.40237e-05	SNRPD3	Global_DIA
0.505237	0.000169278	0.000719894	3.9677e-05	0.000218111	RNH1	Global_DIA
-0.925787	1.42801e-06	1.51493e-05	3.36311e-07	4.33841e-06	SNRPD2	Global_DIA
-1.26796	0.000171818	0.000727526	0.000179089	0.000754982	SNRPF	Global_DIA
-0.0864189	0.804709	0.859295	0.804077	0.859607	ACO1	Global_DIA
-0.812474	3.13847e-05	0.000184857	1.38588e-05	8.89577e-05	DBI	Global_DIA
-3.75983	1.06403e-08	3.09999e-07	1.85806e-08	4.55108e-07	MUSTN1	Global_DIA
0.116623	0.618299	0.71037	0.613	0.704786	PAFAH1B2	Global_DIA
-0.461313	0.00547845	0.0134854	0.00389847	0.0100715	SMARCA5	Global_DIA
1.23338	1.73308e-07	2.86693e-06	7.94588e-08	1.41058e-06	ADD3	Global_DIA
-0.601471	0.00338972	0.00894152	0.00238493	0.00664007	YBX1	Global_DIA
0.180004	0.711787	0.783207	0.716442	0.787679	CARHSP1	Global_DIA
-0.289522	0.522578	0.621616	0.530329	0.631889	CBR1	Global_DIA
-0.815035	0.00449516	0.0113808	0.00624661	0.0149409	EIF4EBP2	Global_DIA
-0.637417	0.00270855	0.00733299	0.00195636	0.00566701	BLMH	Global_DIA
-0.573013	6.44952e-05	0.000326152	1.02584e-05	6.98946e-05	HNRNPU	Global_DIA
1.18889	0.00770829	0.0180631	0.00797573	0.0183073	CNN2	Global_DIA
0.166235	0.488984	0.590653	0.510345	0.61188	HDLBP	Global_DIA
0.802693	0.000504201	0.00179566	0.0010167	0.00325713	VAMP3	Global_DIA
1.22924	7.67839e-07	9.13916e-06	7.38453e-07	7.98271e-06	ALDH9A1	Global_DIA
1.17045	0.000105787	0.000483596	0.000109019	0.000497526	EIF1B	Global_DIA
-0.230537	0.619415	0.710398	0.625725	0.71771	H1-10	Global_DIA
0.120581	0.400195	0.502045	0.375443	0.47921	AHCYL2	Global_DIA
-0.491448	0.000235554	0.000944149	7.83558e-05	0.000375293	PPIL3	Global_DIA
-0.0641676	0.729126	0.798235	0.728199	0.797433	TAX1BP3	Global_DIA
-0.276319	0.377292	0.47761	0.392642	0.495928	TXNL4A	Global_DIA
-0.433572	0.00158055	0.0047031	0.000547974	0.00192787	STX7	Global_DIA
0.907222	0.000459785	0.00165286	0.000463773	0.00168053	GYG1	Global_DIA
-1.54436	0.000122234	0.000545999	0.000176924	0.000747486	PKIA	Global_DIA
-0.223	0.0831061	0.136693	0.0636883	0.109641	UBE2G1	Global_DIA
-0.865806	0.00336376	0.00888505	0.00470029	0.0117507	RPS5	Global_DIA
-1.09026	1.7457e-06	1.7565e-05	8.11811e-07	8.5839e-06	LSM8	Global_DIA
0.296365	0.01526	0.0321333	0.00632073	0.0150809	EPB41L2	Global_DIA
1.16419	1.06223e-05	7.48548e-05	2.80867e-05	0.000161749	PDLIM1	Global_DIA
-0.936506	2.22491e-05	0.000137004	1.14539e-05	7.66171e-05	JPT1	Global_DIA
0.437361	0.166346	0.243929	0.16405	0.240847	SEC23A	Global_DIA
0.713717	0.00406971	0.0104665	0.00620943	0.0149058	FABP3	Global_DIA
0.206483	0.613746	0.707132	0.62133	0.713093	RPA3	Global_DIA
-0.197749	0.116222	0.181862	0.176459	0.256343	DNAJB6	Global_DIA
-0.664893	2.07357e-05	0.000128741	3.53799e-06	2.9382e-05	RBMX	Global_DIA
-0.537638	0.000312216	0.0011997	0.000103514	0.000478043	FABP7	Global_DIA
-0.00907564	0.931995	0.954488	0.920226	0.945757	PPIA	Global_DIA
-0.279231	0.169375	0.247284	0.168543	0.245951	PSPH	Global_DIA
1.49175	0.000100125	0.000463137	0.000150483	0.00066329	SEC13	Global_DIA
-0.108961	0.464176	0.567003	0.448335	0.556821	TF	Global_DIA
1.34224	5.079e-07	6.4378e-06	2.96188e-07	3.9255e-06	FN1	Global_DIA
0.281453	0.108202	0.171299	0.0918388	0.148959	FSTL1	Global_DIA
-0.0610612	0.666708	0.747081	0.643558	0.73123	HPX	Global_DIA
0.335927	0.0239248	0.0474124	0.0172145	0.0355496	HSPG2	Global_DIA
-0.286994	0.0265908	0.051647	0.0138553	0.0297558	HNRNPA1	Global_DIA
-0.952044	2.48829e-06	2.33516e-05	7.12937e-07	7.79397e-06	HNRNPA2B1	Global_DIA
-1.22818	2.15813e-08	5.543e-07	4.71367e-09	1.65836e-07	NES	Global_DIA
0.843164	1.07104e-05	7.52041e-05	3.49317e-06	2.91349e-05	NUCB1	Global_DIA
-1.21652	1.61883e-07	2.74778e-06	4.75668e-08	9.18329e-07	FUS	Global_DIA
-0.894758	1.09971e-05	7.69402e-05	4.12898e-06	3.34292e-05	FBLN1	Global_DIA
0.618859	0.000111091	0.000501969	3.25157e-05	0.00018397	PAM	Global_DIA
3.79819	1.81509e-09	9.08478e-08	1.64876e-09	8.62257e-08	CPE	Global_DIA
0.142547	0.19958	0.284293	0.138812	0.211331	CLSTN1	Global_DIA
-0.0824926	0.731693	0.7997	0.744234	0.811181	SUMO2	Global_DIA
-0.918584	1.59604e-07	2.73287e-06	9.94601e-09	2.96085e-07	EPHA7	Global_DIA
0.220439	0.1446	0.217961	0.117849	0.183753	MSN	Global_DIA
0.659685	5.75839e-05	0.000295023	1.67249e-05	0.000104733	VIM	Global_DIA
-0.554131	0.000195709	0.000806806	4.97479e-05	0.000260873	TPI1	Global_DIA
0.376374	0.0151749	0.0320578	0.00954352	0.0214979	NRCAM	Global_DIA
0.261098	0.010388	0.023361	0.00198756	0.00573164	GSN	Global_DIA
0.284401	0.162946	0.239872	0.191503	0.274895	IGHG4	Global_DIA
-0.815939	8.67869e-06	6.2977e-05	2.30915e-06	2.06861e-05	EPB41	Global_DIA
0.131858	0.21253	0.299698	0.149098	0.222612	YWHAH	Global_DIA
0.0350427	0.793306	0.849884	0.77363	0.836766	GOLM1	Global_DIA
0.0498332	0.72775	0.797176	0.707187	0.780609	CDH2	Global_DIA
0.753662	3.16593e-06	2.77125e-05	7.05137e-07	7.7525e-06	FLNA	Global_DIA
-0.248322	0.11318	0.178023	0.0912356	0.148105	ITIH4	Global_DIA
2.71032	1.82068e-10	1.78592e-08	8.82455e-11	1.13837e-08	LAMB1	Global_DIA
0.437523	0.00258504	0.0070475	0.0010563	0.00335622	SDF4	Global_DIA
0.427626	0.000812334	0.00271986	0.000171205	0.000731305	COTL1	Global_DIA
-1.5406	4.19216e-08	9.09233e-07	1.62464e-08	4.19157e-07	LMNB1	Global_DIA
-2.77478	8.01887e-12	3.91321e-09	1.96697e-12	1.2687e-09	SCG3	Global_DIA
-0.498693	0.00642477	0.0153128	0.00436314	0.0110796	CELSR2	Global_DIA
-0.599453	0.000937089	0.00305739	0.000499358	0.00178606	GAP43	Global_DIA
-0.232035	0.0233276	0.0463701	0.00674845	0.0159636	TBCA	Global_DIA
-0.129651	0.288788	0.384001	0.244029	0.335146	SHBG	Global_DIA
-0.0433638	0.71151	0.783207	0.681775	0.761243	AK2	Global_DIA
-1.12047	1.84659e-06	1.84848e-05	9.14807e-07	9.36588e-06	HMGN1	Global_DIA
0.194573	0.221001	0.30858	0.192587	0.276245	ENPP2	Global_DIA
1.71423	5.15203e-08	1.09313e-06	2.59312e-08	5.76746e-07	NID1	Global_DIA
-1.84698	1.4602e-09	7.50081e-08	3.90602e-10	2.90698e-08	APLP1	Global_DIA
1.19745	7.74855e-08	1.52779e-06	1.53472e-08	4.11436e-07	COL11A1	Global_DIA
1.10092	8.63397e-07	1.00919e-05	2.81633e-07	3.75834e-06	DSG2	Global_DIA
0.428522	0.00952451	0.0216436	0.0185375	0.0378375	SSBP1	Global_DIA
-0.140365	0.234348	0.323971	0.176922	0.256822	RCN1	Global_DIA
-1.30827	4.34877e-09	1.58121e-07	3.27453e-10	2.53448e-08	IGFBP5	Global_DIA
0.197417	0.147099	0.220704	0.116186	0.181893	HSPB1	Global_DIA
-0.214004	0.375185	0.47556	0.365718	0.469585	FDPS	Global_DIA
-0.707161	0.000414057	0.00151834	0.000264306	0.00104161	EWSR1	Global_DIA
2.3545	3.91323e-09	1.52773e-07	2.35063e-09	1.13712e-07	LAMC1	Global_DIA
1.76811	1.18248e-08	3.29743e-07	4.80979e-09	1.66195e-07	MMP2	Global_DIA
-2.61591	4.94613e-11	7.64072e-09	1.64025e-11	4.52102e-09	NCAN	Global_DIA
-0.527546	0.0010075	0.00323462	0.000449322	0.00163428	METRNL	Global_DIA
-0.344054	0.141911	0.214737	0.141923	0.214213	SMARCA4	Global_DIA
0.606632	0.00153771	0.00460092	0.00099498	0.00320241	BTD	Global_DIA
-0.411423	0.00310804	0.00827679	0.00120341	0.00372945	CRK	Global_DIA
-0.832566	0.00297389	0.00794122	0.00253835	0.00699673	SERPINF2	Global_DIA
1.10429	4.41475e-07	5.63242e-06	1.19167e-07	1.8747e-06	SLC38A10	Global_DIA
-1.01605	2.65145e-07	3.95812e-06	4.00007e-08	7.97952e-07	TMPO	Global_DIA
-0.901801	1.06349e-06	1.21486e-05	1.99755e-07	2.88453e-06	ENSA	Global_DIA
-0.0640979	0.654675	0.738259	0.629009	0.718689	TIMP2	Global_DIA
-0.864481	3.33248e-06	2.87832e-05	7.44489e-07	8.00326e-06	RAD23B	Global_DIA
-0.35374	0.0361189	0.0669554	0.0273648	0.053057	DKK3	Global_DIA
-0.0809102	0.665105	0.745712	0.653049	0.738977	IGHA1	Global_DIA
2.39861	2.9191e-10	2.47742e-08	1.15933e-10	1.24337e-08	VCAN	Global_DIA
2.58188	2.61261e-10	2.3181e-08	1.22088e-10	1.24337e-08	SERPINI1	Global_DIA
-0.0976266	0.870122	0.912509	0.870327	0.913277	KRT9	Global_DIA
-0.249103	0.0349719	0.0652631	0.0218815	0.0436053	PPIL1	Global_DIA
4.47139	1.82984e-10	1.78592e-08	2.18983e-10	2.01777e-08	CLSTN2	Global_DIA
4.31238	4.28096e-09	1.58121e-07	5.07026e-09	1.69154e-07	A2M	Global_DIA
1.09204	1.15048e-06	1.28328e-05	4.50576e-07	5.4153e-06	COL2A1	Global_DIA
-0.858077	5.49675e-05	0.000288432	2.91762e-05	0.000167525	APEX1	Global_DIA
-0.19031	0.0927725	0.149482	0.0528183	0.0939071	PRDX1	Global_DIA
-1.10221	5.62513e-05	0.00028953	4.30911e-05	0.00023226	FREM2	Global_DIA
0.879264	2.66272e-06	2.46333e-05	5.80248e-07	6.56596e-06	LSR	Global_DIA
0.612739	0.00778748	0.0181832	0.00631237	0.0150796	GALNT2	Global_DIA
0.0427324	0.717163	0.788234	0.682187	0.761264	SFPQ	Global_DIA
0.878138	0.000303721	0.00117635	0.000219053	0.000888612	COL1A1	Global_DIA
-3.25071	5.0886e-11	7.64072e-09	2.88024e-11	6.19251e-09	CNTN2	Global_DIA
0.307837	0.114066	0.179273	0.100517	0.160876	NUCB2	Global_DIA
-0.242856	0.587847	0.682862	0.594897	0.689296	SRI	Global_DIA
0.357492	0.00246906	0.00677805	0.000516308	0.00183313	IGDCC4	Global_DIA
3.04068	9.37144e-09	2.81431e-07	8.45701e-09	2.55692e-07	FLRT2	Global_DIA
0.668593	4.11269e-05	0.000231982	1.01112e-05	6.91346e-05	ZYX	Global_DIA
-0.673014	1.94541e-05	0.000122895	3.40206e-06	2.88727e-05	DDAH1	Global_DIA
-0.316223	0.0133813	0.0288303	0.00585184	0.0141541	NSFL1C	Global_DIA
0.410632	0.0134366	0.0289176	0.0245962	0.0484167	RNASE4	Global_DIA
0.318268	0.148709	0.221758	0.141539	0.213968	NME2	Global_DIA
-0.221751	0.180495	0.260982	0.156136	0.231689	AKR1A1	Global_DIA
-0.756246	4.74935e-05	0.000258204	1.77416e-05	0.000108984	DPYSL3	Global_DIA
-0.70517	1.86135e-05	0.000118737	3.93209e-06	3.21037e-05	DPYSL2	Global_DIA
1.09225	1.02378e-05	7.26695e-05	7.08334e-06	5.13343e-05	EFEMP2	Global_DIA
-1.12174	4.40985e-07	5.63242e-06	1.22342e-07	1.90913e-06	SLIT1	Global_DIA
-2.37931	1.18008e-07	2.13289e-06	9.64496e-08	1.60888e-06	FSTL5	Global_DIA
-0.419726	0.487466	0.589185	0.48824	0.593805	KRT1	Global_DIA
-0.331005	0.0217749	0.0436842	0.0128663	0.0280049	SPARC	Global_DIA
0.141102	0.139563	0.211841	0.0690761	0.11735	CALD1	Global_DIA
0.0681975	0.927858	0.951249	0.928249	0.950853	KRT6A	Global_DIA
1.24294	0.000992583	0.00319723	0.000920381	0.00300272	ACTN4	Global_DIA
0.349722	0.00559856	0.0136947	0.00218766	0.00619788	TPM1	Global_DIA
0.206	0.0925147	0.14937	0.0585811	0.102218	TUBA1B	Global_DIA
-1.54085	1.10937e-08	3.13839e-07	2.97465e-09	1.30817e-07	EPHB2	Global_DIA
-0.752883	6.7477e-05	0.000334302	2.80531e-05	0.000161749	RCN2	Global_DIA
0.105585	0.719317	0.789711	0.716044	0.787679	VCL	Global_DIA
5.05509	7.60045e-11	9.28599e-09	7.60164e-11	1.12491e-08	FREM1	Global_DIA
0.0510534	0.605286	0.69871	0.529966	0.631845	NEO1	Global_DIA
0.998463	4.09047e-07	5.4689e-06	8.81492e-08	1.50786e-06	AKAP12	Global_DIA
-0.171681	0.133217	0.204273	0.0848381	0.13865	EZR	Global_DIA
0.258983	0.182089	0.262703	0.165895	0.242635	AGRN	Global_DIA
-0.304021	0.0205632	0.0415953	0.0103972	0.0233123	RDX	Global_DIA
1.74726	7.11158e-09	2.34834e-07	2.44368e-09	1.1533e-07	ADAMTS12	Global_DIA
-0.398399	0.0842368	0.137598	0.0767894	0.127339	PSME1	Global_DIA
2.28353	1.29565e-09	6.83543e-08	6.1095e-10	3.69434e-08	OLFML3	Global_DIA
0.00926684	0.938766	0.958406	0.930992	0.952654	COL5A1	Global_DIA
1.05153	1.81679e-07	2.95531e-06	2.74861e-08	5.90952e-07	TAGLN2	Global_DIA
0.438873	0.00435442	0.0110819	0.00219408	0.00619788	TAGLN	Global_DIA
-0.261106	0.121684	0.188513	0.102955	0.164236	ALB	Global_DIA
-0.284743	0.678077	0.757211	0.681586	0.761243	KRT6B	Global_DIA
1.78346	2.22022e-07	3.49505e-06	6.09796e-07	6.78135e-06	JAG1	Global_DIA
1.80069	2.80421e-06	2.55786e-05	2.29409e-06	2.06468e-05	QSOX1	Global_DIA
0.794885	0.00146403	0.00443789	0.00113998	0.00358094	UBA1	Global_DIA
1.72224	3.1072e-08	7.39665e-07	1.57345e-08	4.11436e-07	SLIT3	Global_DIA
-0.134231	0.330393	0.429952	0.292844	0.390795	SELENOP	Global_DIA
0.178061	0.193222	0.277087	0.162069	0.2383	KHDRBS1	Global_DIA
1.14981	0.0152041	0.0320741	0.0171049	0.035399	IRF2BP2	Global_DIA
-0.0466205	0.731062	0.799458	0.709455	0.782219	VTN	Global_DIA
0.903627	0.000109954	0.000497982	6.78934e-05	0.000333142	ALCAM	Global_DIA
-0.263499	0.26367	0.35653	0.256654	0.348388	SFRP1	Global_DIA
-0.685016	5.03309e-05	0.00027065	1.48106e-05	9.42717e-05	SH3BGRL	Global_DIA
0.156258	0.340796	0.439679	0.314552	0.414617	FBLN7	Global_DIA
-1.1775	1.27402e-06	1.37397e-05	5.98339e-07	6.69241e-06	ALYREF	Global_DIA
-0.280435	0.030468	0.0579664	0.0164005	0.0343053	NONO	Global_DIA
3.92029	3.60902e-06	3.06296e-05	4.58169e-06	3.57483e-05	SEMA3A	Global_DIA
-1.07679	1.7798e-07	2.91946e-06	3.0404e-08	6.39475e-07	SPON1	Global_DIA
-0.440241	0.00181379	0.00529224	0.000649319	0.00221593	LASP1	Global_DIA
1.40329	1.92032e-05	0.000121703	2.00674e-05	0.000121122	CRISPLD1	Global_DIA
-0.254278	0.0461529	0.0831093	0.0264604	0.051718	CLU	Global_DIA
0.905662	1.57205e-05	0.000103321	7.06583e-06	5.13343e-05	PAFAH1B1	Global_DIA
0.429672	0.513428	0.614853	0.514426	0.615594	KRT16	Global_DIA
3.72464	1.21263e-09	6.76299e-08	2.58289e-09	1.18997e-07	SMOC1	Global_DIA
0.815681	0.00199786	0.00577751	0.00163077	0.00486217	COL5A2	Global_DIA
-0.828518	0.157069	0.232272	0.15761	0.233519	KRT10	Global_DIA
-0.308825	0.53284	0.632281	0.533041	0.634217	HRNR	Global_DIA
0.340659	0.0323844	0.0611357	0.0225784	0.0448094	PTPRZ1	Global_DIA
-0.593761	4.08172e-05	0.000231982	6.71039e-06	4.93711e-05	SLIT2	Global_DIA
-0.723459	7.33067e-05	0.000356373	3.14415e-05	0.000178414	TFG	Global_DIA
0.0684119	0.636188	0.72495	0.612134	0.704209	UBAP2L	Global_DIA
0.293231	0.105046	0.166758	0.0895414	0.145477	THBS3	Global_DIA
-1.49692	7.30021e-09	2.34834e-07	1.49519e-09	8.26629e-08	NELL2	Global_DIA
0.401075	0.0122333	0.0267406	0.00803167	0.0183921	YWHAQ	Global_DIA
0.188743	0.0990616	0.158247	0.0585537	0.102218	HSPA1A	Global_DIA
0.209947	0.0892415	0.144684	0.0579407	0.101554	HSPA8	Global_DIA
0.452341	0.00578073	0.014079	0.00374406	0.00973756	CADM4	Global_DIA
0.316914	0.0852197	0.138971	0.0744685	0.124759	EFEMP1	Global_DIA
-0.239283	0.064869	0.110879	0.0450069	0.0820814	YWHAB	Global_DIA
0.901583	1.23587e-06	1.35529e-05	2.17001e-07	3.02084e-06	EEF1A1	Global_DIA
0.443798	0.0289732	0.0555557	0.0242372	0.0477587	SUB1	Global_DIA
0.00256581	0.985087	0.987617	0.984201	0.987262	H2BC12	Global_DIA
0.231914	0.033892	0.0636739	0.0137597	0.0296492	COL6A1	Global_DIA
-0.103568	0.418591	0.522101	0.370287	0.474193	CFB	Global_DIA
0.0199965	0.884398	0.923179	0.875967	0.917702	CUTA	Global_DIA
0.367431	0.0667971	0.113578	0.0572855	0.100587	PSAT1	Global_DIA
2.45248	4.41417e-07	5.63242e-06	3.99866e-07	4.89709e-06	LAMA5	Global_DIA
-0.442437	0.00135009	0.00415019	0.000424589	0.00155897	NUDT5	Global_DIA
-0.950327	9.51694e-06	6.83867e-05	4.08749e-06	3.32323e-05	PDAP1	Global_DIA
0.372059	0.0261342	0.051014	0.0427928	0.0785617	SLC12A2	Global_DIA
-2.00155	5.41274e-05	0.000285558	7.38228e-05	0.000357118	HOXD13	Global_DIA
-2.14032	0.00496459	0.0124142	0.00544604	0.0133225	C6orf223	Global_DIA
-0.509143	0.0185584	0.0380281	0.0158563	0.0333198	SRP14	Global_DIA
-1.27256	0.00435251	0.0110819	0.00517306	0.0127677	ZFP91	Global_DIA
-0.174073	0.316869	0.41512	0.358659	0.462362	UNC119B	Global_DIA
0.380704	0.109991	0.173427	0.104945	0.166586	SORT1	Global_DIA
-0.283506	0.475779	0.579364	0.477524	0.582971	PFDN4	Global_DIA
-0.941699	0.0165823	0.0343617	0.0161341	0.0338606	FH	Global_DIA
-0.360637	0.0218951	0.0438162	0.0144273	0.0308473	BMP1	Global_DIA
-1.03057	5.2076e-06	4.09889e-05	3.08438e-06	2.65257e-05	ARID1A	Global_DIA
-0.214146	0.175619	0.254876	0.150684	0.224461	SEPTIN11	Global_DIA
1.93481	3.63522e-09	1.44815e-07	1.60112e-09	8.60601e-08	FRAS1	Global_DIA
-0.906412	3.201e-07	4.52779e-06	7.11031e-08	1.29797e-06	MARCKSL1	Global_DIA
0.266915	0.0186211	0.0380612	0.00756578	0.0174908	TPM3	Global_DIA
-0.268522	0.03807	0.0702387	0.0354273	0.0662977	NUMA1	Global_DIA
1.34641	0.000265884	0.00104428	0.000240565	0.000965755	PACSIN2	Global_DIA
1.26314	0.00344811	0.00905884	0.00358575	0.0094272	TTR	Global_DIA
0.122648	0.522047	0.621363	0.505728	0.607816	DUSP3	Global_DIA
-1.03138	2.05295e-05	0.000128741	1.18553e-05	7.83401e-05	PCSK1N	Global_DIA
-0.568731	0.000263996	0.00103895	8.27436e-05	0.000393388	TP53BP1	Global_DIA
-0.82505	1.13864e-05	7.93795e-05	3.41948e-06	2.88939e-05	IGDCC3	Global_DIA
-0.89374	1.49763e-07	2.58706e-06	7.74831e-09	2.41822e-07	BASP1	Global_DIA
2.74006	3.22832e-09	1.36993e-07	3.58861e-09	1.50956e-07	LAMA1	Global_DIA
0.201616	0.152107	0.22579	0.147731	0.221371	LIN28A	Global_DIA
0.479391	0.00148622	0.0044701	0.00059715	0.00205602	PTMS	Global_DIA
-0.860917	2.9632e-07	4.28457e-06	2.14797e-07	3.02084e-06	MARCKS	Global_DIA
-1.30007	1.18686e-05	8.15376e-05	2.63888e-05	0.000154735	NOTCH1	Global_DIA
-0.694693	0.0119408	0.0261305	0.01072	0.0238978	MEX3C	Global_DIA
0.289388	0.0850377	0.138791	0.083264	0.136423	PCDHB2	Global_DIA
-1.09308	0.000457086	0.00164618	0.000403207	0.00149751	MDC1	Global_DIA
-0.953461	1.67791e-05	0.000108813	1.05651e-05	7.14807e-05	TAGLN3	Global_DIA
-0.359943	0.0102006	0.0229659	0.0053195	0.0130791	CLIP2	Global_DIA
-0.516399	0.000179118	0.000748692	0.00110917	0.00350123	CCDC124	Global_DIA
-0.768333	0.00754272	0.0176964	0.00681437	0.0160802	KCNQ3	Global_DIA
-0.20316	0.311838	0.409353	0.294409	0.392613	LAP3	Global_DIA
1.10463	0.000176788	0.00074373	0.000181487	0.000761774	HMCN1	Global_DIA
0.702287	0.0190158	0.0387463	0.0176734	0.0363422	RPA1	Global_DIA
0.0383309	0.769252	0.832383	0.754276	0.820418	PTPRF	Global_DIA
-0.824606	5.58098e-05	0.00028953	0.000180877	0.000760863	PRR36	Global_DIA
-0.591636	0.00065549	0.00226463	0.000608933	0.00208916	RPLP1	Global_DIA
1.92945	0.000662443	0.00228461	0.00066724	0.00226908	TNC	Global_DIA
-0.0670445	0.642105	0.729988	0.616083	0.70749	SDK1	Global_DIA
0.202243	0.206895	0.293076	0.179418	0.25988	PLEC	Global_DIA
-0.652521	7.97598e-05	0.000381596	2.35341e-05	0.000140551	SF3B1	Global_DIA
-0.057866	0.579212	0.675401	0.515613	0.616633	ADAMTS7	Global_DIA
-0.0506991	0.700481	0.776016	0.73776	0.806534	SPTAN1	Global_DIA
-0.697378	0.103335	0.164531	0.104799	0.166491	IRGQ	Global_DIA
0.529653	0.000973307	0.00314552	0.000570407	0.00198713	KIAA0319L	Global_DIA
0.337759	0.269262	0.361984	0.264062	0.357017	AIFM1	Global_DIA
0.079701	0.452832	0.555929	0.538084	0.637204	LRP1	Global_DIA
-0.0810346	0.777608	0.838151	0.774605	0.836885	LXN	Global_DIA
-0.773865	0.000174922	0.000737467	9.52713e-05	0.000444217	CRMP1	Global_DIA
-1.01797	6.84398e-05	0.000338214	6.86394e-05	0.000335397	DPYSL5	Global_DIA
-0.0888687	0.743371	0.809291	0.739434	0.807792	IMMT	Global_DIA
-1.3139	1.65982e-07	2.77579e-06	5.90212e-08	1.09814e-06	ROBO1	Global_DIA
0.787192	2.40627e-06	2.28012e-05	3.49608e-07	4.42151e-06	LSAMP	Global_DIA
0.470203	0.000425311	0.00155469	8.71171e-05	0.000408163	DBNL	Global_DIA
0.418489	0.00147797	0.00446595	0.000476118	0.00172203	HYOU1	Global_DIA
-0.39687	0.0161331	0.0335831	0.028857	0.0555605	CPAMD8	Global_DIA
0.644854	0.000472921	0.00169695	0.000445211	0.00162544	ARID3A	Global_DIA
0.442827	0.0042881	0.010956	0.00279489	0.00761707	BAG3	Global_DIA
0.100776	0.660044	0.741085	0.651774	0.737965	IGLC2	Global_DIA
-0.511879	0.0165062	0.0342402	0.0163627	0.034266	TALDO1	Global_DIA
0.270389	0.194416	0.278022	0.180016	0.260338	CBS;CBSL	Global_DIA
1.67379	5.18961e-07	6.4971e-06	3.47707e-07	4.42151e-06	SORL1	Global_DIA
-0.985459	0.000189729	0.00078798	0.000191775	0.000801478	DLD	Global_DIA
-1.0791	2.77184e-06	2.5402e-05	1.14827e-05	7.66171e-05	CCDC50	Global_DIA
-0.506212	0.00124903	0.0039135	0.00376844	0.00976163	CDV3	Global_DIA
0.253573	0.150124	0.223355	0.186116	0.268157	CHAMP1	Global_DIA
-0.740766	0.0476187	0.0852768	0.0463722	0.0839384	C7	Global_DIA
0.325981	0.320445	0.419241	0.334951	0.435278	DLG1	Global_DIA
-0.249201	0.0554047	0.0969955	0.0966956	0.156052	EIF4B	Global_DIA
0.815079	0.0516474	0.0914843	0.0566936	0.0997292	PPP5C	Global_DIA
0.121466	0.453694	0.556106	0.49677	0.600406	EVL	Global_DIA
-2.61311	3.69115e-06	3.11858e-05	3.80303e-06	3.11816e-05	VEGFD	Global_DIA
0.993485	0.000524224	0.00185042	0.000446456	0.00162692	GBF1	Global_DIA
0.532692	0.000939771	0.00305739	0.000417775	0.0015398	STRAP	Global_DIA
-0.258574	0.139186	0.211432	0.121219	0.188099	COL26A1	Global_DIA
0.241876	0.145589	0.218944	0.127737	0.197105	ADH5	Global_DIA
0.711565	0.000314828	0.00120736	0.000173992	0.000736705	GOLIM4	Global_DIA
-0.528265	0.0117787	0.0258338	0.00921373	0.0208865	TLL2	Global_DIA
-0.9459	2.64978e-05	0.000158662	1.36387e-05	8.79698e-05	PDS5A	Global_DIA
-1.00842	3.97359e-06	3.32894e-05	1.5249e-06	1.45354e-05	NPTX2	Global_DIA
0.234519	0.0239137	0.0474124	0.00927026	0.0209555	ENAH	Global_DIA
0.0240428	0.811159	0.863349	0.778173	0.839583	COL18A1	Global_DIA
0.0446906	0.848865	0.894217	0.84523	0.892752	ENO1	Global_DIA
0.146942	0.14073	0.213445	0.0763506	0.126923	ADD1	Global_DIA
1.18653	3.2244e-07	4.52808e-06	1.25991e-07	1.93486e-06	LMNA	Global_DIA
0.37472	0.148127	0.221227	0.148586	0.222296	PGK1	Global_DIA
0.0901134	0.489903	0.591398	0.548776	0.647884	DYNC1I2	Global_DIA
0.6198	0.00776972	0.0181635	0.0116472	0.0256983	TLN1	Global_DIA
-0.40889	0.0137909	0.0295174	0.00950999	0.0214724	ABCF1	Global_DIA
-0.0797873	0.481898	0.58499	0.4213	0.526625	WBP11	Global_DIA
0.0220921	0.928686	0.951598	0.927209	0.950794	NUTF2	Global_DIA
-0.857779	0.000311895	0.0011997	0.00021217	0.000864314	KIAA1143	Global_DIA
-0.328439	0.141389	0.214113	0.130509	0.201023	GSR	Global_DIA
-0.0556093	0.607442	0.700784	0.560537	0.658954	WFIKKN1	Global_DIA
0.264506	0.0478406	0.0855957	0.030063	0.057539	LRP2	Global_DIA
0.707577	6.19015e-06	4.70163e-05	7.30728e-07	7.94359e-06	PTK7	Global_DIA
0.36977	0.00869471	0.0199672	0.0207509	0.0417392	HNRNPR	Global_DIA
0.0152153	0.915485	0.942028	0.914632	0.942956	AHNAK	Global_DIA
1.1648	3.70651e-06	3.11858e-05	2.06057e-06	1.86318e-05	FLNB	Global_DIA
0.544745	0.0295729	0.0565945	0.0275738	0.0534087	CELSR1	Global_DIA
0.430214	0.784438	0.845046	0.785577	0.845435	ATP12A	Global_DIA
0.749103	0.0021736	0.00616695	0.00175249	0.00514197	F5	Global_DIA
-0.144562	0.142929	0.215775	0.131643	0.202166	UBE2L3	Global_DIA
0.088474	0.90554	0.936802	0.90605	0.937657	KRT14	Global_DIA
-0.115402	0.517739	0.618212	0.504755	0.607023	CYCS	Global_DIA
0.809951	0.000767737	0.0026063	0.000766763	0.00255368	HSP90AB1	Global_DIA
1.08038	0.000436324	0.00158016	0.000381948	0.00143788	SLC3A2	Global_DIA
-0.506881	0.00600277	0.0145377	0.00580413	0.0140563	EFHD2	Global_DIA
1.72121	1.91708e-06	1.90882e-05	1.46863e-06	1.42089e-05	MATN2	Global_DIA
-0.0457398	0.805408	0.859572	0.797562	0.854669	APLP2	Global_DIA
1.89938	7.64474e-08	1.52271e-06	4.79334e-08	9.18329e-07	TARS1	Global_DIA
0.137329	0.802465	0.857368	0.80258	0.858481	PGM1	Global_DIA
-0.667806	0.00238641	0.00665467	0.00175651	0.00514197	ISYNA1	Global_DIA
-0.469417	0.0498811	0.0889204	0.0622527	0.107457	UBA2	Global_DIA
1.04988	1.09354e-06	1.23387e-05	3.42456e-07	4.38843e-06	GALNT10	Global_DIA
2.43203	1.25391e-09	6.79896e-08	5.04499e-09	1.69154e-07	CDH6	Global_DIA
-2.21206	1.93275e-08	5.09827e-07	1.25809e-08	3.53987e-07	CHGB	Global_DIA
-0.999892	0.000203046	0.000832659	0.000151608	0.000665218	SRGAP1	Global_DIA
0.738601	0.00071885	0.00247042	0.000556775	0.00195174	MAN1B1	Global_DIA
-0.836959	1.02232e-06	1.18783e-05	7.98776e-07	8.49248e-06	MRE11	Global_DIA
-0.670324	0.00798457	0.0185546	0.00688127	0.0162183	BTBD17	Global_DIA
-0.305777	0.021889	0.0438162	0.045731	0.0830886	MAP2	Global_DIA
0.601256	0.0244563	0.0483676	0.0310115	0.0589462	POGLUT2	Global_DIA
0.402202	0.00336238	0.00888505	0.00126371	0.00388756	LUC7L2	Global_DIA
1.08109	0.000985645	0.00318013	0.000870582	0.0028747	DCHS1	Global_DIA
-0.497368	0.487377	0.589185	0.492217	0.597141	SHPK	Global_DIA
4.83513	3.48338e-11	6.42024e-09	8.13887e-11	1.12491e-08	SPARCL1	Global_DIA
0.0218635	0.850855	0.895347	0.848077	0.894294	KRT8	Global_DIA
1.11764	0.00519318	0.0128971	0.00498861	0.0123756	HSD17B1	Global_DIA
0.383994	0.230706	0.320297	0.226007	0.314848	RPS10	Global_DIA
1.00801	1.43959e-06	1.51896e-05	4.32727e-07	5.23329e-06	EFNB1	Global_DIA
0.0756095	0.834268	0.882955	0.838439	0.887057	FAT4	Global_DIA
-0.0455873	0.69415	0.77119	0.653518	0.739075	FKBP4	Global_DIA
0.613813	2.06757e-05	0.000128741	1.59291e-05	0.0001004	ANXA2	Global_DIA
-0.161269	0.205511	0.291327	0.159406	0.235638	HDGFL2	Global_DIA
0.0710308	0.89705	0.931901	0.897116	0.932789	PCNA	Global_DIA
-1.02693	6.22591e-06	4.71046e-05	2.7652e-06	2.3994e-05	CANX	Global_DIA
4.39941	4.37426e-09	1.58121e-07	4.70411e-09	1.65836e-07	BCHE	Global_DIA
0.0866362	0.642615	0.730142	0.629162	0.718689	TMEM132A	Global_DIA
-0.271258	0.0210021	0.0422205	0.0119666	0.026313	GRB2	Global_DIA
-0.434377	0.00413633	0.010596	0.0021168	0.00604792	THRAP3	Global_DIA
-0.13049	0.519038	0.618914	0.504105	0.606619	ENOPH1	Global_DIA
-0.596325	8.70647e-05	0.000410508	1.99607e-05	0.000121079	BCLAF1	Global_DIA
0.822032	1.48212e-05	9.8405e-05	7.30898e-06	5.23811e-05	LIN28B	Global_DIA
0.871032	0.000165622	0.000706376	0.00010431	0.00048057	PXDN	Global_DIA
2.26921	1.07992e-08	3.09999e-07	7.29037e-09	2.3126e-07	FLNC	Global_DIA
1.04386	5.9403e-06	4.54724e-05	2.69766e-06	2.35134e-05	PKM	Global_DIA
-1.80307	8.39856e-10	5.28839e-08	1.72214e-10	1.66617e-08	COX6B1	Global_DIA
-0.395288	0.520562	0.620352	0.521302	0.622391	KRT5	Global_DIA
-0.448689	0.0047623	0.0119794	0.00257834	0.00707671	HNRNPA0	Global_DIA
0.195708	0.119347	0.185039	0.113816	0.178616	CPXM1	Global_DIA
0.878161	0.000195915	0.000806806	0.000150904	0.000663633	FAT1	Global_DIA
-1.30933	3.65043e-08	8.28794e-07	3.2038e-07	4.16064e-06	LMNB2	Global_DIA
-0.0153094	0.895965	0.931269	0.881687	0.921426	MAP7D1	Global_DIA
0.263709	0.468397	0.571445	0.46649	0.573116	NLN	Global_DIA
-0.50746	0.00636724	0.0152128	0.00467429	0.0117008	IDI1	Global_DIA
0.316414	0.230614	0.320297	0.231228	0.320276	PCDHB15	Global_DIA
0.582903	0.000807259	0.00270751	0.00222767	0.00626532	SSB	Global_DIA
0.0220144	0.886157	0.924521	0.885255	0.923931	RPS3	Global_DIA
0.522629	0.000385445	0.00143586	0.00168806	0.00498687	MACF1	Global_DIA
0.153634	0.572679	0.669382	0.567857	0.665538	NCALD	Global_DIA
-0.246792	0.738967	0.805395	0.739746	0.807792	JAM2	Global_DIA
0.518776	0.158807	0.234487	0.157812	0.233639	ARPC4	Global_DIA
2.80597	1.06341e-10	1.22105e-08	5.20086e-10	3.59416e-08	CCDC80	Global_DIA
0.103873	0.349052	0.447962	0.436264	0.543225	BCAP31	Global_DIA
0.783262	1.26272e-06	1.36935e-05	1.05316e-07	1.69821e-06	RRBP1	Global_DIA
0.480765	0.111975	0.17627	0.10965	0.173202	ACTR3	Global_DIA
-0.145727	0.347578	0.446657	0.315749	0.415628	SORCS2	Global_DIA
0.093889	0.711767	0.783207	0.706324	0.780239	LUC7L	Global_DIA
-0.146249	0.198501	0.283035	0.189643	0.27263	SCUBE1	Global_DIA
0.526895	0.00132109	0.00408034	0.00366396	0.00958076	NECTIN2	Global_DIA
0.00605837	0.976762	0.983969	0.978194	0.985322	HSPA4	Global_DIA
-0.312857	0.0444033	0.0803292	0.0704235	0.119117	APEH	Global_DIA
-1.01814	4.4395e-05	0.000245493	2.94663e-05	0.00016869	PDS5B	Global_DIA
0.546688	0.214089	0.300918	0.223069	0.312328	NOLC1	Global_DIA
-0.339279	0.615117	0.707965	0.615983	0.70749	LAMA4	Global_DIA
-1.41679	0.0340274	0.0638669	0.0349801	0.0655243	CP	Global_DIA
0.575093	0.00379736	0.00984388	0.00261879	0.00717757	EIF5B	Global_DIA
-0.856219	0.026571	0.051647	0.0303204	0.0579171	LIG1	Global_DIA
0.196372	0.2018	0.286691	0.198219	0.282648	ALDOC	Global_DIA
-0.176819	0.169672	0.247533	0.130587	0.201023	MYEF2	Global_DIA
-0.26026	0.0273208	0.0529594	0.0133231	0.0288691	CANT1	Global_DIA
-0.011069	0.96815	0.978398	0.967661	0.979302	AASDHPPT	Global_DIA
0.013913	0.91492	0.942018	0.906159	0.937657	PPA2	Global_DIA
0.923572	1.55407e-05	0.000102485	6.84872e-06	5.0198e-05	PCDHGB6	Global_DIA
0.528033	0.00273598	0.00738676	0.00165713	0.00492558	PCBP1	Global_DIA
0.159354	0.48421	0.587067	0.477098	0.582971	OLA1	Global_DIA
0.479653	0.109917	0.173427	0.105556	0.167325	GANAB	Global_DIA
-0.24709	0.535493	0.635043	0.537111	0.636832	NPEPPS	Global_DIA
-2.84741	2.13355e-10	1.98319e-08	1.19073e-10	1.24337e-08	L1CAM	Global_DIA
0.31183	0.233443	0.322948	0.225287	0.314297	SLITRK5	Global_DIA
0.0665707	0.722587	0.79241	0.711292	0.783799	GALNT16	Global_DIA
-0.00711268	0.979062	0.983969	0.978795	0.985322	AK3	Global_DIA
0.440299	0.00094216	0.00306006	0.004142	0.0106438	PLD3	Global_DIA
0.596687	0.000632539	0.002197	0.000351307	0.00134344	CSF1	Global_DIA
-0.527752	0.00180503	0.00528249	0.00119189	0.00370194	DCC	Global_DIA
0.48554	0.000740717	0.00252819	0.00293185	0.00791957	GNS	Global_DIA
-1.39369	3.45891e-05	0.000201546	6.13433e-05	0.000307511	LINGO1	Global_DIA
1.01556	4.26142e-06	3.49508e-05	1.68959e-06	1.58707e-05	ESD	Global_DIA
-0.155389	0.629253	0.718305	0.639719	0.727926	PFAS	Global_DIA
-0.035179	0.955086	0.970969	0.955654	0.971275	PGM3	Global_DIA
-0.0785354	0.855599	0.89937	0.855417	0.899094	TUBA3C	Global_DIA
-0.747353	0.00121645	0.00383605	0.000881866	0.00290206	GPC2	Global_DIA
-0.173088	0.507135	0.608811	0.501082	0.603731	PSME2	Global_DIA
-4.22637	4.20547e-09	1.58121e-07	4.46748e-09	1.64465e-07	NXPH4	Global_DIA
-0.139034	0.237742	0.327272	0.318018	0.418047	PCNP	Global_DIA
1.46211	6.42135e-10	4.4766e-08	1.69006e-08	4.30299e-07	BCAM	Global_DIA
-0.73474	0.000329227	0.00125273	0.000196001	0.000812126	ZC3H18	Global_DIA
-0.238023	0.149487	0.222577	0.126804	0.195979	TPBG	Global_DIA
-0.805315	0.000752891	0.00256482	0.000544605	0.00191951	FKBP10	Global_DIA
-0.133708	0.576609	0.673065	0.576727	0.674295	SRRT	Global_DIA
1.03252	0.00238031	0.00664717	0.00217212	0.0061719	CHST14	Global_DIA
-0.11947	0.333053	0.432052	0.40708	0.511494	MDH2	Global_DIA
0.590445	0.0311586	0.0589357	0.0384835	0.0710549	PLTP	Global_DIA
2.3953	8.62473e-09	2.63054e-07	2.52538e-08	5.6821e-07	PCDH9	Global_DIA
-0.817432	1.10723e-06	1.24214e-05	1.06307e-07	1.70003e-06	HDGF	Global_DIA
-1.06789	1.71995e-05	0.000110803	1.22902e-05	8.06151e-05	POLR2D	Global_DIA
1.17754	0.00263558	0.00717525	0.00331681	0.00881598	QSOX2	Global_DIA
3.86859	6.79017e-10	4.57049e-08	5.96452e-10	3.69434e-08	COL1A2	Global_DIA
-1.42673	0.00010339	0.000473748	0.000159234	0.000692401	DDC	Global_DIA
0.224821	0.173711	0.252859	0.14973	0.223382	STAM	Global_DIA
-0.152843	0.701933	0.777182	0.703059	0.778272	RPS18	Global_DIA
-0.649384	2.00016e-05	0.000125946	3.45022e-06	2.8908e-05	NCAM1	Global_DIA
0.409815	0.0837195	0.137234	0.100343	0.160732	CDH4	Global_DIA
0.793634	9.55213e-06	6.83867e-05	5.81783e-05	0.000294931	IGF2R	Global_DIA
5.43227	5.5417e-13	1.08174e-09	1.87458e-12	1.2687e-09	LGI1	Global_DIA
-0.239191	0.0391494	0.0718905	0.0194831	0.039435	RCC2	Global_DIA
1.62383	0.000311698	0.0011997	0.000410177	0.00151758	METRN	Global_DIA
0.0176765	0.934339	0.955886	0.938176	0.958719	IRF2BP1	Global_DIA
-0.516688	0.244161	0.333989	0.243462	0.334826	ZNF787	Global_DIA
0.744475	0.00941505	0.0214448	0.0124214	0.0271586	COL3A1	Global_DIA
-0.259956	0.709433	0.782007	0.712586	0.784777	KRT3	Global_DIA
-0.144673	0.798503	0.85407	0.801281	0.857711	MAP1S	Global_DIA
2.04369	1.07597e-06	1.2211e-05	9.01061e-07	9.27875e-06	GASK1B	Global_DIA
0.949392	0.000229541	0.000923843	0.000166466	0.000720283	C19orf84	Global_DIA
-0.35589	0.232464	0.321823	0.190607	0.273812	OGFR	Global_DIA
0.150155	0.787186	0.845748	0.788216	0.847332	HIBCH	Global_DIA
0.875778	0.00335211	0.00887832	0.00295394	0.00796082	EEF2	Global_DIA
0.410587	0.08242	0.135767	0.0767437	0.127339	AHCY	Global_DIA
-0.164581	0.184478	0.265953	0.140484	0.212705	TCOF1	Global_DIA
2.32876	2.54159e-05	0.000153597	2.61511e-05	0.000153807	SOD3	Global_DIA
1.88922	5.05878e-09	1.79541e-07	2.89108e-09	1.30099e-07	NID2	Global_DIA
0.0986084	0.428021	0.532502	0.496358	0.600406	NOTCH3	Global_DIA
-0.115772	0.420868	0.524272	0.475184	0.581215	PGLYRP2	Global_DIA
0.164749	0.503533	0.605231	0.495502	0.600373	PDZD11	Global_DIA
0.0821261	0.565926	0.66309	0.610949	0.703682	H2AC4	Global_DIA
-0.159271	0.15919	0.234875	0.150864	0.224555	CD59	Global_DIA
2.0205	0.000111379	0.000502105	0.000144859	0.000642897	RPL22	Global_DIA
-0.0494847	0.842376	0.88882	0.839167	0.887316	LAMB2	Global_DIA
3.51107	7.61147e-11	9.28599e-09	2.50975e-10	2.17056e-08	ADM	Global_DIA
-0.823044	0.00203211	0.00585055	0.00166799	0.00495026	BOD1L1	Global_DIA
-0.956473	0.00115172	0.00366148	0.00174193	0.00512257	CDC42EP4	Global_DIA
1.4871	3.32258e-08	7.72105e-07	2.0397e-07	2.92357e-06	CNTN6	Global_DIA
0.488995	0.148051	0.221227	0.146442	0.220175	SPAG9	Global_DIA
0.668821	0.0288022	0.0552821	0.0272166	0.0528437	PGD	Global_DIA
0.00888462	0.957712	0.972154	0.961434	0.975325	LRP11	Global_DIA
-0.941563	0.134271	0.205405	0.139246	0.21165	MPST	Global_DIA
-0.671187	0.000780949	0.00263284	0.000567678	0.00198277	CRACD	Global_DIA
0.438872	0.00160642	0.0047583	0.000611901	0.00209563	SDC4	Global_DIA
0.357725	0.25635	0.347979	0.251324	0.342714	ALK	Global_DIA
2.91646	1.9119e-07	3.08432e-06	2.1617e-07	3.02084e-06	PTPRJ	Global_DIA
-0.623589	0.00050918	0.00180712	0.000270196	0.0010605	HUWE1	Global_DIA
1.67016	0.000261036	0.00103029	0.000251631	0.00100018	ACTN1	Global_DIA
-0.550842	0.000179542	0.000748858	7.26483e-05	0.000352317	MYH10	Global_DIA
0.722851	0.00389271	0.0100643	0.00317553	0.00847539	PCSK9	Global_DIA
0.679134	0.00574795	0.0140426	0.00474555	0.0118486	GAA	Global_DIA
0.556217	0.00045645	0.00164618	0.000206357	0.00084616	FBN1	Global_DIA
-0.539235	0.000840362	0.00280408	0.000488782	0.00175798	ZFR	Global_DIA
0.87682	5.35937e-05	0.000283509	3.0245e-05	0.000172637	WDR1	Global_DIA
-0.256989	0.0318727	0.060228	0.0150374	0.03186	HBB	Global_DIA
-0.320105	0.0397728	0.0729666	0.0382537	0.0708335	LDLR	Global_DIA
0.812671	0.0112978	0.0250322	0.0108666	0.0241687	STC2	Global_DIA
-0.467641	0.237341	0.326952	0.236086	0.326305	ADSS2	Global_DIA
0.593312	0.00206053	0.00591492	0.00427646	0.0109024	PRTG	Global_DIA
-1.7958	3.7732e-08	8.46584e-07	1.99324e-08	4.76162e-07	ST6GAL2	Global_DIA
0.502439	0.0839037	0.137399	0.0845637	0.138318	SEMA6C	Global_DIA
0.0671583	0.626926	0.717546	0.668954	0.750827	PPP1CA	Global_DIA
0.157183	0.5984	0.692399	0.594472	0.689218	PGK2	Global_DIA
-0.422145	0.00194302	0.00564401	0.000804672	0.00267074	YAP1	Global_DIA
-1.0433	7.11761e-06	5.30289e-05	3.69156e-06	3.05264e-05	ATP5F1B	Global_DIA
0.612259	0.141117	0.213867	0.142763	0.215313	EXT2	Global_DIA
0.61711	0.000237243	0.000948974	0.000873637	0.00287988	NLGN1	Global_DIA
0.744951	0.000206078	0.000843321	0.000124466	0.000561404	ST13	Global_DIA
0.849505	1.39528e-05	9.35247e-05	6.31633e-05	0.000313387	ADAM10	Global_DIA
0.137375	0.248389	0.338349	0.202162	0.287213	FLYWCH2	Global_DIA
0.89117	0.0163448	0.0339778	0.0158197	0.0333092	LARP7	Global_DIA
-0.549134	0.000170645	0.000724128	0.000921765	0.00300272	GGCT	Global_DIA
0.900466	0.0254356	0.0500508	0.0288496	0.0555605	DHX9	Global_DIA
0.98481	2.96114e-06	2.65016e-05	1.24268e-06	1.22683e-05	CORO1B	Global_DIA
1.31339	1.17948e-05	8.1355e-05	8.32661e-06	5.8166e-05	CORO1C	Global_DIA
-0.589546	0.00616867	0.0148657	0.00479706	0.0119464	GABARAPL2	Global_DIA
0.289443	0.48009	0.583159	0.489482	0.594569	IPO5	Global_DIA
2.31064	2.23551e-08	5.66715e-07	1.55771e-08	4.11436e-07	HAPLN1	Global_DIA
0.36045	0.00143395	0.00436672	0.000194139	0.000807869	AEBP1	Global_DIA
0.0821844	0.4462	0.549794	0.435788	0.542981	SCRN1	Global_DIA
1.0335	0.0052014	0.0129011	0.0050846	0.0125654	RPS7	Global_DIA
0.0406185	0.709495	0.782007	0.673633	0.754328	NLGN3	Global_DIA
0.583581	0.00127231	0.00396733	0.00306783	0.00822195	TUBB	Global_DIA
0.108598	0.387458	0.488577	0.457127	0.564052	FXR1	Global_DIA
1.84581	2.29029e-06	2.18081e-05	4.34699e-06	3.4405e-05	SPP1	Global_DIA
-0.0771638	0.619164	0.710398	0.600091	0.694483	PUF60	Global_DIA
0.906662	5.07002e-06	4.03199e-05	4.5665e-06	3.57483e-05	FAM3C	Global_DIA
0.712396	0.243316	0.3333	0.245744	0.337005	TOLLIP	Global_DIA
-0.0851678	0.565937	0.66309	0.542419	0.641554	CPSF6	Global_DIA
-0.150808	0.418573	0.522101	0.453788	0.561315	RPL24	Global_DIA
1.32183	1.33561e-06	1.42465e-05	4.35205e-06	3.4405e-05	HNRNPL	Global_DIA
-0.438397	0.0440119	0.079695	0.0382074	0.0708155	TSNAX	Global_DIA
-0.571658	0.000434371	0.00157894	0.000204205	0.000840716	FHL1	Global_DIA
0.647472	0.000249109	0.000994399	0.000106199	0.000488111	ADGRL2	Global_DIA
-0.563889	0.00228511	0.00643291	0.00490355	0.0121802	SOD2	Global_DIA
0.0805231	0.74474	0.810331	0.744905	0.811181	FNBP1L	Global_DIA
-1.12914	4.22689e-07	5.61285e-06	3.83147e-07	4.75249e-06	RPL29	Global_DIA
1.71581	0.000400655	0.00147562	0.000509074	0.0018141	SERPINE2	Global_DIA
0.547377	5.89395e-05	0.000300391	8.14511e-06	5.75211e-05	DLST	Global_DIA
3.0685	1.76995e-11	4.86373e-09	7.28128e-12	3.52232e-09	GALNT7	Global_DIA
-0.180138	0.231986	0.321389	0.210577	0.296987	PSMD3	Global_DIA
0.448559	0.00191924	0.00558323	0.00104585	0.00333648	SIRPA	Global_DIA
0.00967304	0.964846	0.977363	0.964209	0.976793	TBC1D10B	Global_DIA
1.81264	0.000435745	0.00158016	0.000432683	0.00158568	SLC7A5	Global_DIA
-0.482316	0.090068	0.145751	0.0860968	0.140233	PTX3	Global_DIA
-0.875916	5.14728e-05	0.000274851	2.68727e-05	0.000157096	VGF	Global_DIA
3.14845	1.02306e-07	1.90277e-06	9.81192e-08	1.62274e-06	COL12A1	Global_DIA
-1.19393	2.70399e-07	3.99863e-06	1.67253e-06	1.57871e-05	TXNDC5	Global_DIA
2.03525	2.93362e-08	7.06967e-07	9.18364e-08	1.54525e-06	OLFML2A	Global_DIA
-0.474215	0.0357006	0.0663059	0.0308952	0.0587877	PCDHA4	Global_DIA
0.11773	0.390547	0.492155	0.352936	0.455591	CST3	Global_DIA
-0.682377	0.0150105	0.0317449	0.0193444	0.0391952	PDIA6	Global_DIA
-0.486831	0.0057845	0.014079	0.0113788	0.0251634	CNTN4	Global_DIA
-0.0678849	0.77127	0.833479	0.771273	0.83515	METAP2	Global_DIA
1.46106	1.55852e-06	1.62142e-05	9.93125e-07	1.01142e-05	PCDH17	Global_DIA
0.423254	0.00232856	0.00653067	0.000951924	0.00309056	PABPC1	Global_DIA
-0.104149	0.638926	0.726797	0.657603	0.742393	RBP1	Global_DIA
-0.047868	0.863953	0.907174	0.869079	0.912462	SORD	Global_DIA
0.374323	0.643446	0.730236	0.645275	0.732751	KRT17	Global_DIA
1.49266	0.000177791	0.00074634	0.000168252	0.000721879	CLTC	Global_DIA
0.700928	0.00135986	0.00417367	0.00102235	0.00326983	MYH9	Global_DIA
1.34106	2.4332e-07	3.71063e-06	2.3437e-07	3.21635e-06	LOXL1	Global_DIA
-1.88916	6.69176e-05	0.000332375	6.7055e-05	0.000330156	SCG2	Global_DIA
-1.03311	3.37003e-07	4.66546e-06	8.88353e-08	1.50786e-06	ZNF428	Global_DIA
0.136041	0.449577	0.552977	0.428095	0.534428	CS	Global_DIA
0.52077	0.000207881	0.000847146	0.00118137	0.00368701	MYL6	Global_DIA
0.109937	0.485644	0.58844	0.462916	0.569697	SLK	Global_DIA
0.844543	0.00175956	0.00517267	0.00145073	0.00439306	PRCP	Global_DIA
-0.332645	0.0518329	0.0917297	0.0754128	0.126014	NOTCH2	Global_DIA
-0.641259	4.35799e-05	0.00024167	1.28818e-05	8.40491e-05	CRABP1	Global_DIA
-0.218489	0.0722819	0.1208	0.0429726	0.078817	C2	Global_DIA
0.740996	0.0384702	0.0707822	0.0371302	0.0690836	WARS1	Global_DIA
2.26698	3.56524e-09	1.44815e-07	1.34872e-08	3.67573e-07	OAF	Global_DIA
0.0799341	0.708211	0.781475	0.699473	0.774745	DDX1	Global_DIA
0.129021	0.724908	0.794509	0.723273	0.793386	LRTM1	Global_DIA
-0.137338	0.351793	0.450887	0.328255	0.428882	HAGH	Global_DIA
0.252009	0.0643171	0.110226	0.0611666	0.10596	MEGF8	Global_DIA
-0.947525	0.0167072	0.0345471	0.0165572	0.0344768	HSPD1	Global_DIA
0.301339	0.583436	0.679741	0.583733	0.680026	NIF3L1	Global_DIA
-0.104381	0.438138	0.542668	0.497678	0.601128	IGHG1	Global_DIA
-0.0775982	0.668164	0.747965	0.666908	0.749835	PGAM1	Global_DIA
0.385947	0.124441	0.192175	0.119867	0.186449	AKR7A2	Global_DIA
-0.604981	0.0693815	0.117059	0.0669115	0.114174	LZTFL1	Global_DIA
1.00142	0.00171683	0.00505467	0.0017653	0.0051599	MBTPS1	Global_DIA
-0.145072	0.216479	0.303786	0.1706	0.248766	EPHA4	Global_DIA
1.00153	0.00345552	0.0090661	0.00318366	0.00848538	FAM171A2	Global_DIA
0.474896	0.0161034	0.0335831	0.0249408	0.0490452	TUBB4B	Global_DIA
0.432242	0.0353409	0.0657631	0.0293683	0.056381	TUBB2B	Global_DIA
0.08831	0.407484	0.509551	0.330216	0.430571	SPTBN1	Global_DIA
-1.12353	1.30887e-06	1.4038e-05	5.60338e-07	6.43688e-06	CNPY2	Global_DIA
-0.125925	0.433754	0.53758	0.415413	0.521287	MYG1	Global_DIA
-0.308989	0.0182915	0.0376238	0.0167422	0.0347972	PARK7	Global_DIA
-0.912275	0.0799163	0.132425	0.0799875	0.131617	TAC1	Global_DIA
0.740651	6.61522e-05	0.0003311	2.77415e-05	0.000161201	ATRN	Global_DIA
-0.611831	0.00539478	0.0132962	0.00534744	0.0131311	DDB1	Global_DIA
-0.0878059	0.614032	0.707132	0.59571	0.689826	CEP170	Global_DIA
0.454243	0.00228711	0.00643291	0.000966543	0.00312231	ELOC	Global_DIA
-1.136	2.20344e-07	3.49505e-06	5.37263e-08	1.00933e-06	RBM3	Global_DIA
0.321775	0.116325	0.181862	0.115657	0.181212	FAT3	Global_DIA
0.673253	0.00102439	0.00327805	0.000996306	0.00320241	HSPA9	Global_DIA
0.320887	0.0630599	0.108402	0.0887442	0.144303	PLXNB2	Global_DIA
0.0684611	0.598003	0.692349	0.564224	0.662483	LOXL3	Global_DIA
-0.0420347	0.707708	0.781475	0.674083	0.754396	CTTN	Global_DIA
-0.018811	0.900624	0.935116	0.899776	0.934549	PNP	Global_DIA
0.0784666	0.812142	0.863924	0.811323	0.865388	AP2A1	Global_DIA
-0.0864836	0.65302	0.737244	0.675928	0.756023	IGLL5	Global_DIA
-2.34109	0.000556304	0.00195307	0.000649187	0.00221593	SDCBP	Global_DIA
-0.120156	0.209118	0.295796	0.12591	0.194753	SEPTIN7	Global_DIA
-0.42416	0.0134641	0.0289449	0.0091686	0.0208475	PSMD9	Global_DIA
0.313248	0.0598164	0.103604	0.0465602	0.0841884	CD99L2	Global_DIA
1.96244	7.07014e-09	2.34834e-07	4.46727e-09	1.64465e-07	EMILIN1	Global_DIA
-0.21691	0.771716	0.833479	0.774086	0.836791	SLC4A1AP	Global_DIA
0.272066	0.148889	0.221856	0.180729	0.261173	IGFBP6	Global_DIA
-0.00294002	0.979246	0.983969	0.977266	0.985312	EXTL2	Global_DIA
-0.286249	0.0451523	0.0816086	0.0761621	0.126923	MAP1A	Global_DIA
-0.796864	3.01192e-06	2.6603e-05	2.44471e-06	2.16861e-05	MCAM	Global_DIA
0.383829	0.00645715	0.0153652	0.0164169	0.0343053	C1RL	Global_DIA
-0.388076	0.0602169	0.104113	0.05285	0.0939071	SNX18	Global_DIA
-0.534029	0.027796	0.0536144	0.0362669	0.0676725	MASP1	Global_DIA
-1.01978	4.68531e-05	0.000256183	3.54359e-05	0.000197604	WDR33	Global_DIA
-0.535495	0.01397	0.0298353	0.0115923	0.0256062	NCBP3	Global_DIA
-0.564851	0.00595925	0.0144503	0.00438669	0.0111248	WFS1	Global_DIA
0.761615	0.0110578	0.0245841	0.0112422	0.0248897	RANBP2	Global_DIA
0.35134	0.0116506	0.0255815	0.0107178	0.0238978	DDX17	Global_DIA
-0.0896562	0.919506	0.944672	0.922089	0.946548	BTF3L4	Global_DIA
-0.19095	0.166576	0.243929	0.223829	0.31294	PLPBP	Global_DIA
0.534141	0.00403951	0.0104025	0.00792885	0.018243	AXL	Global_DIA
-0.54383	0.000650001	0.00224965	0.000586905	0.00203159	GOT1	Global_DIA
-0.163631	0.399849	0.502045	0.398585	0.502124	SRRM1	Global_DIA
1.74674	8.21883e-05	0.000392253	0.000115521	0.000525961	GARS1	Global_DIA
0.0710881	0.914993	0.942018	0.915999	0.942956	MAGED1	Global_DIA
-0.0391742	0.87018	0.912509	0.87646	0.917722	RPA2	Global_DIA
-0.0369105	0.787257	0.845748	0.768668	0.832796	PSMD2	Global_DIA
0.852394	0.00016446	0.000706376	0.00038912	0.00146203	HLA-C	Global_DIA
3.49893	1.99333e-11	4.86373e-09	1.11561e-11	4.31742e-09	ECM1	Global_DIA
-0.697129	0.118203	0.183996	0.117403	0.183649	FGFR2	Global_DIA
-0.84545	0.00115473	0.00366509	0.00190845	0.00553651	ATP5F1D	Global_DIA
0.628106	3.83928e-05	0.00022042	0.000266003	0.00104617	TBCB	Global_DIA
0.69982	0.0101087	0.0228118	0.0135864	0.0293083	DDX24	Global_DIA
-0.069879	0.793456	0.849884	0.789943	0.848717	DPP3	Global_DIA
-0.420834	0.265438	0.357828	0.263145	0.356323	ILF2	Global_DIA
1.68716	1.20435e-06	1.32818e-05	1.27234e-06	1.24973e-05	TMEM132C	Global_DIA
-0.451377	0.260235	0.352274	0.270848	0.36522	FNDC1	Global_DIA
0.820709	0.109725	0.173427	0.110329	0.173991	GLRX	Global_DIA
2.10612	0.00140939	0.00431259	0.00161426	0.0048287	USP9X	Global_DIA
-0.0300176	0.757771	0.82176	0.706449	0.780239	SF3A1	Global_DIA
-0.921957	4.80884e-06	3.87808e-05	4.35619e-06	3.4405e-05	MMRN1	Global_DIA
-0.439429	0.0106058	0.0237414	0.00721105	0.0168635	CZIB	Global_DIA
1.74793	0.00523069	0.0129408	0.00530721	0.0130654	ECHS1	Global_DIA
-0.0239669	0.902882	0.935967	0.899138	0.934389	KRT18	Global_DIA
0.115545	0.809026	0.86186	0.808856	0.863569	CLASP1	Global_DIA
0.125718	0.33619	0.434886	0.403468	0.507284	RAB11B	Global_DIA
-0.12672	0.359713	0.45803	0.317694	0.417904	INA	Global_DIA
0.78134	0.0156349	0.0327461	0.0147061	0.0312706	USP14	Global_DIA
-0.060915	0.658821	0.741085	0.697797	0.77457	CFI	Global_DIA
-0.173775	0.265266	0.357828	0.315544	0.415628	HARS1	Global_DIA
0.729517	4.76565e-06	3.87606e-05	3.74114e-06	3.08047e-05	PPP1R12A	Global_DIA
-0.277166	0.45057	0.553849	0.449479	0.557884	SMNDC1	Global_DIA
-0.876451	7.28492e-06	5.38643e-05	2.62289e-06	2.29651e-05	PARP1	Global_DIA
-0.706241	0.00132831	0.00408968	0.00100137	0.00321334	SAE1	Global_DIA
0.248912	0.263744	0.35653	0.290959	0.388548	SORBS2	Global_DIA
-0.467608	0.0115968	0.0255208	0.00842953	0.0192729	WDR5	Global_DIA
0.303687	0.118559	0.184085	0.104594	0.166301	CBFB	Global_DIA
0.155047	0.365652	0.46438	0.363158	0.467228	PRKCSH	Global_DIA
0.0853857	0.512359	0.61395	0.469793	0.576434	AIMP1	Global_DIA
1.85518	0.00010218	0.000469308	9.9887e-05	0.000464618	PLOD1	Global_DIA
2.41055	0.122996	0.190395	0.138734	0.211331	KRT82	Global_DIA
-0.877939	0.163357	0.240296	0.164213	0.240904	KRT2	Global_DIA
-0.831596	0.00014407	0.000634817	8.44781e-05	0.00039967	CDH11	Global_DIA
-1.71527	1.495e-05	9.89236e-05	1.30498e-05	8.47364e-05	DUT	Global_DIA
-0.568023	0.000915714	0.00301938	0.00253289	0.00699165	RTN4R	Global_DIA
-0.482464	0.00287698	0.00770353	0.00706463	0.0166124	EFNB3	Global_DIA
-0.398538	0.151294	0.224754	0.14586	0.219641	NAP1L1	Global_DIA
-0.39072	0.0027866	0.0074976	0.00970034	0.0218004	PDLIM5	Global_DIA
-0.485645	0.00272884	0.00737771	0.00139713	0.0042574	GOT2	Global_DIA
0.399317	0.00265721	0.00722407	0.00231483	0.00647282	FSCN1	Global_DIA
1.95331	3.68988e-05	0.000212467	3.5241e-05	0.000197085	PCDHGA10	Global_DIA
-0.415024	0.669764	0.749215	0.67249	0.753485	ANTXR1	Global_DIA
-0.907186	2.4249e-05	0.000147919	8.17316e-05	0.000389534	TOP2B	Global_DIA
0.616729	0.000354881	0.00133473	0.00114787	0.00359988	LGALS3BP	Global_DIA
-2.25643	8.80819e-05	0.000414303	9.10818e-05	0.000425709	C1QTNF5	Global_DIA
-0.472837	0.00115014	0.00366148	0.000592589	0.00204396	ACIN1	Global_DIA
-0.2266	0.0566964	0.0989906	0.106327	0.168366	CLINT1	Global_DIA
-1.07664	1.45856e-06	1.5307e-05	7.24372e-06	5.21063e-05	ATN1	Global_DIA
0.650456	4.11405e-05	0.000231982	0.000251725	0.00100018	LTBP1	Global_DIA
-0.837709	0.147444	0.220905	0.153103	0.227713	KDM1A	Global_DIA
1.51831	5.00407e-06	4.00325e-05	4.25535e-06	3.40252e-05	PCDH1	Global_DIA
0.640477	0.000963386	0.00311862	0.000581251	0.00201563	LIMA1	Global_DIA
0.9264	0.00278855	0.0074976	0.00255206	0.00702452	LGMN	Global_DIA
0.572527	0.00611713	0.0147597	0.00458387	0.0115492	NUP214	Global_DIA
-0.69663	0.00860757	0.0198136	0.00745298	0.0173336	FAH	Global_DIA
-0.486614	0.0435965	0.0791631	0.0548873	0.0972286	DHX15	Global_DIA
-0.366133	0.0370453	0.0685426	0.0299162	0.0573715	DCTN2	Global_DIA
1.12589	2.08492e-06	2.02708e-05	9.01502e-07	9.27875e-06	PLXDC2	Global_DIA
-0.656284	0.000100702	0.000464706	3.32763e-05	0.000187349	DTD1	Global_DIA
-0.629051	6.63794e-05	0.000331388	0.0003691	0.00139918	PRDX2	Global_DIA
-0.163827	0.430692	0.535047	0.417223	0.522217	IDH1	Global_DIA
-0.110967	0.44895	0.552554	0.500157	0.602993	ZC3HAV1	Global_DIA
0.138134	0.4544	0.556455	0.488987	0.59434	GALNT1	Global_DIA
0.102833	0.315396	0.413468	0.229609	0.318582	PRRC2C	Global_DIA
-0.182849	0.130338	0.200804	0.123924	0.191834	APOA1	Global_DIA
-0.0446314	0.730841	0.799458	0.709032	0.782199	HNRNPH3	Global_DIA
-0.391822	0.0101595	0.0229	0.00577823	0.0140287	ZC3H4	Global_DIA
0.0842683	0.446426	0.549794	0.379999	0.48343	AK1	Global_DIA
-0.202187	0.478029	0.581378	0.47323	0.57919	ANK3	Global_DIA
-1.85922	0.00970507	0.0219771	0.0101017	0.0226762	ROBO2	Global_DIA
-0.520997	0.000866221	0.00288543	0.000368665	0.00139918	CLSTN3	Global_DIA
-0.0843691	0.627166	0.717546	0.609252	0.702146	IGKV3-20	Global_DIA
-1.36536	3.04041e-07	4.36389e-06	1.4605e-07	2.17389e-06	MAP6	Global_DIA
1.41118	3.9613e-08	8.68816e-07	2.68555e-07	3.6087e-06	NRP1	Global_DIA
1.1138	2.25438e-07	3.52044e-06	4.9812e-08	9.44963e-07	RAB7A	Global_DIA
-0.0268518	0.870437	0.912509	0.862863	0.906428	SEMA7A	Global_DIA
0.322712	0.0365309	0.067655	0.0602813	0.104614	PRMT1	Global_DIA
-0.764996	4.70257e-06	3.84076e-05	4.16421e-05	0.000226457	YLPM1	Global_DIA
0.304193	0.0962206	0.154587	0.0949384	0.153344	PCOLCE	Global_DIA
0.719272	4.49529e-05	0.000247876	0.000206843	0.000846177	MYL12B	Global_DIA
1.22956	0.01089	0.024294	0.0108144	0.0240805	PRPF19	Global_DIA
-0.673098	4.23836e-05	0.000237057	1.09875e-05	7.38225e-05	NUCKS1	Global_DIA
-0.510512	0.0153205	0.0321912	0.0122696	0.0269486	SERPINH1	Global_DIA
0.3618	0.0146903	0.0312368	0.0137823	0.0296648	ABHD14A	Global_DIA
0.196048	0.0832465	0.136782	0.147635	0.221371	WASHC2A;WASHC2C	Global_DIA
0.0204829	0.891025	0.928607	0.902521	0.935894	YIPF3	Global_DIA
0.00528922	0.971518	0.980524	0.96977	0.979898	ENO2	Global_DIA
-0.91843	9.84373e-06	7.01276e-05	4.13142e-05	0.000225828	PSIP1	Global_DIA
-0.585909	0.0306466	0.0581927	0.0308977	0.0587877	SHH	Global_DIA
-0.398175	0.12698	0.195941	0.127435	0.196797	NIT2	Global_DIA
-1.13194	2.08731e-06	2.02708e-05	1.07646e-06	1.07925e-05	COL22A1	Global_DIA
-0.754553	0.368989	0.468009	0.370765	0.474491	TUBA3E	Global_DIA
-0.344922	0.0346548	0.0647332	0.0266619	0.0520594	BABAM1	Global_DIA
0.46676	0.0502746	0.0894362	0.0503209	0.0901583	P3H1	Global_DIA
-0.234264	0.27596	0.369714	0.46116	0.568011	IK	Global_DIA
-1.24181	1.92215e-08	5.09827e-07	3.73503e-09	1.53772e-07	PCBD1	Global_DIA
-0.871428	0.00127784	0.00397823	0.00113119	0.00356491	MAT2B	Global_DIA
-0.91783	5.34974e-05	0.000283509	5.21685e-05	0.000270633	EPB41L3	Global_DIA
-0.223103	0.537426	0.636177	0.53886	0.637733	GPI	Global_DIA
0.369826	0.0606656	0.104703	0.0514368	0.0917933	NAMPT	Global_DIA
-0.317498	0.214105	0.300918	0.205914	0.291473	PDXP	Global_DIA
-0.250062	0.070514	0.11876	0.0673389	0.114802	ADGRV1	Global_DIA
-2.49741	1.06931e-08	3.09999e-07	2.84277e-08	6.04478e-07	IGFBPL1	Global_DIA
-0.591821	0.0137277	0.0294144	0.0191549	0.0388927	ECI1	Global_DIA
-0.646549	0.0217291	0.043637	0.0202427	0.0408017	SNRPA	Global_DIA
-0.332308	0.144501	0.217961	0.167082	0.244187	ILF3	Global_DIA
0.0886451	0.503167	0.605165	0.465883	0.572734	PTPRM	Global_DIA
-1.94257	1.21251e-10	1.31489e-08	1.86915e-11	4.52102e-09	DDR1	Global_DIA
-0.923466	0.0058022	0.0141045	0.00595014	0.0143739	NECTIN3	Global_DIA
-0.327891	0.0273635	0.0529897	0.0174702	0.0360112	BCL9	Global_DIA
0.660045	0.0126194	0.0274617	0.0127286	0.0277363	ADGRL1	Global_DIA
0.766421	0.000109016	0.000496036	5.26251e-05	0.000272271	NPC2	Global_DIA
1.17412	0.0432451	0.0787448	0.0434982	0.0796302	ATP6V1B2	Global_DIA
-0.164636	0.178381	0.258418	0.139442	0.21165	PSPC1	Global_DIA
-0.917926	1.68823e-06	1.72535e-05	6.4841e-07	7.16957e-06	DNAJC9	Global_DIA
-0.0846284	0.846091	0.892258	0.846744	0.893862	CYRIB	Global_DIA
-0.0748169	0.57141	0.668701	0.533266	0.634217	DSC2	Global_DIA
-0.446741	0.000903464	0.00298403	0.00023611	0.000950535	EIF1AX;EIF1AY	Global_DIA
-2.09413	3.01429e-11	6.42024e-09	5.52075e-10	3.68367e-08	NFASC	Global_DIA
0.202766	0.0583383	0.101494	0.035549	0.0663969	YWHAG	Global_DIA
-0.149174	0.26667	0.358993	0.227626	0.316419	SAA4	Global_DIA
0.387067	0.00308181	0.00821817	0.00115145	0.00360527	CSRP2	Global_DIA
-0.132601	0.542273	0.640202	0.531144	0.63247	MELTF	Global_DIA
-0.502222	0.0047842	0.0120127	0.00303987	0.00816964	LTF	Global_DIA
1.66654	6.19094e-09	2.12012e-07	5.85083e-09	1.91887e-07	IGFBP2	Global_DIA
1.30677	0.000787318	0.00264973	0.00105196	0.00334794	CKAP5	Global_DIA
0.191775	0.513998	0.615159	0.508499	0.610389	CACHD1	Global_DIA
-0.630833	0.00627945	0.0150891	0.00500506	0.0124005	THOP1	Global_DIA
0.407762	0.00496697	0.0124142	0.00305006	0.00818568	HNRNPDL	Global_DIA
0.231497	0.116043	0.181862	0.11268	0.17712	SDK2	Global_DIA
-0.34182	0.0570856	0.099581	0.0797131	0.131384	SRSF2	Global_DIA
0.785415	0.0152155	0.0320741	0.014483	0.0309322	SRSF1	Global_DIA
-0.264788	0.218248	0.305829	0.204447	0.289608	LFNG	Global_DIA
0.0617155	0.62735	0.717546	0.590789	0.68618	HSPA5	Global_DIA
-0.168728	0.289861	0.384642	0.338459	0.439247	IGHD	Global_DIA
-2.94532	2.31917e-09	1.07786e-07	1.73893e-09	8.8548e-08	ISLR2	Global_DIA
1.15425	0.00205772	0.00591492	0.00196865	0.00568558	AKAP2	Global_DIA
-0.6601	0.000739662	0.00252819	0.00174194	0.00512257	SNRPB2	Global_DIA
-0.565063	0.242624	0.332585	0.250752	0.342417	APOC3	Global_DIA
4.28475	1.47182e-11	4.86373e-09	4.49508e-11	8.69798e-09	COL14A1	Global_DIA
0.563548	0.000183556	0.000763967	4.81237e-05	0.000253042	ELAVL1	Global_DIA
0.889488	0.192537	0.276347	0.194136	0.278056	IGHA2	Global_DIA
-1.11566	8.42093e-08	1.62749e-06	2.5132e-08	5.6821e-07	PDIA3	Global_DIA
0.475649	0.0467134	0.0838094	0.0427845	0.0785617	AHSA1	Global_DIA
-0.132119	0.64825	0.733131	0.648946	0.735624	ENO3	Global_DIA
-0.667783	0.218815	0.306403	0.225709	0.31466	DCD	Global_DIA
0.230422	0.0299062	0.0570643	0.0753888	0.126014	KTN1	Global_DIA
-0.381239	0.0540088	0.0948922	0.0455703	0.0829525	H4C1	Global_DIA
0.0623257	0.880516	0.920111	0.882999	0.922074	API5	Global_DIA
1.74559	0.000359151	0.00134561	0.000353882	0.00135061	MDK	Global_DIA
0.113239	0.699507	0.775476	0.696665	0.774294	ARPC2	Global_DIA
0.624157	0.0105549	0.0236546	0.00952285	0.0214763	KCT2	Global_DIA
-0.592499	0.000165738	0.000706376	6.28578e-05	0.000312673	MESD	Global_DIA
0.329467	0.186882	0.269021	0.207834	0.293547	MCFD2	Global_DIA
1.20697	7.49162e-07	8.97155e-06	3.61749e-07	4.54535e-06	COL6A2	Global_DIA
-0.758423	0.0292641	0.0560584	0.0286983	0.0553651	COA4	Global_DIA
-1.11159	1.43958e-07	2.53158e-06	3.18049e-08	6.61747e-07	ADGRL3	Global_DIA
-0.460669	0.0026864	0.00729325	0.00165058	0.00491365	CCAR2	Global_DIA
-0.990824	6.8679e-08	1.38208e-06	4.48402e-09	1.64465e-07	SERF2	Global_DIA
-0.926611	0.000160445	0.000695975	0.000117728	0.000533498	SART1	Global_DIA
-0.262924	0.0928137	0.149482	0.129883	0.200257	SKP1	Global_DIA
0.619358	0.00583197	0.0141592	0.00455207	0.011499	ELOB	Global_DIA
0.734525	8.26236e-05	0.000393369	3.40468e-05	0.000190958	PTPRG	Global_DIA
-0.387187	0.0596505	0.103408	0.0591895	0.102996	SUPT16H	Global_DIA
-1.39124	1.98741e-06	1.95931e-05	1.48519e-06	1.4293e-05	CRTAC1	Global_DIA
0.253953	0.0242412	0.0479907	0.00925339	0.0209419	RBM12	Global_DIA
-1.03398	1.56162e-06	1.62142e-05	5.06579e-07	5.905e-06	TXNDC12	Global_DIA
3.6712	0.000149264	0.000652741	0.000158869	0.00069237	PEG10	Global_DIA
-0.00763484	0.951199	0.96806	0.947545	0.965	SERBP1	Global_DIA
1.15807	5.19236e-07	6.4971e-06	2.13244e-07	3.02084e-06	PCDH7	Global_DIA
0.0417995	0.857696	0.901089	0.85417	0.898689	SNRNP200	Global_DIA
1.76985	3.32046e-09	1.37905e-07	1.07223e-09	6.10226e-08	VASP	Global_DIA
2.24591	1.71235e-11	4.86373e-09	1.49394e-11	4.52102e-09	PDGFD	Global_DIA
0.767001	0.000154468	0.000673038	0.000434708	0.00159009	RACK1	Global_DIA
0.0647883	0.632988	0.722146	0.62889	0.718689	PPA1	Global_DIA
-0.610752	0.00013152	0.000583472	4.22211e-05	0.000228845	LSM14A	Global_DIA
-0.374829	0.022535	0.044886	0.0383217	0.0708914	YTHDF2	Global_DIA
-0.0481747	0.70801	0.781475	0.678863	0.758868	XYLT1	Global_DIA
-0.260202	0.0503079	0.0894362	0.0311983	0.0591851	G3BP1	Global_DIA
-0.497368	0.0224955	0.0448532	0.0223602	0.044422	PPP4C	Global_DIA
-1.06281	0.000109946	0.000497982	0.000214865	0.000873454	PPIL4	Global_DIA
-0.796236	0.000113954	0.000512529	5.90349e-05	0.000297481	PRSS23	Global_DIA
-0.567101	0.000554624	0.00195068	0.00180746	0.00525931	GLO1	Global_DIA
-2.51982	6.50187e-06	4.8814e-05	6.46195e-06	4.80918e-05	ADGRG1	Global_DIA
0.00296442	0.978599	0.983969	0.982227	0.987115	PTPRS	Global_DIA
-0.210807	0.357507	0.455815	0.383336	0.486905	PPIB	Global_DIA
-0.515577	0.00504676	0.0125973	0.00386031	0.00998624	PODXL2	Global_DIA
-1.37732	4.50902e-05	0.000247933	3.73654e-05	0.000207169	SEMA5B	Global_DIA
1.22734	1.40169e-07	2.48736e-06	3.68188e-08	7.49942e-07	SERPING1	Global_DIA
0.10701	0.785897	0.845685	0.78494	0.84522	SERPINA5	Global_DIA
-0.0806618	0.53974	0.638142	0.534378	0.635084	PGRMC1	Global_DIA
0.371219	0.212644	0.299698	0.20739	0.293133	BANF1	Global_DIA
0.0983241	0.735388	0.803289	0.744485	0.811181	LRP6	Global_DIA
-0.261351	0.144867	0.218195	0.132829	0.203343	CETN2	Global_DIA
-0.107514	0.381373	0.482463	0.453984	0.561315	HSPE1	Global_DIA
1.38146	1.02352e-07	1.90277e-06	5.62305e-07	6.43688e-06	CALU	Global_DIA
-0.318454	0.190011	0.273123	0.182347	0.263118	PRDX6	Global_DIA
1.43184	7.43747e-05	0.000360247	6.94415e-05	0.000338462	NOMO3	Global_DIA
-0.203475	0.647974	0.733131	0.647331	0.734655	LTA4H	Global_DIA
-0.0716811	0.650067	0.73476	0.628918	0.718689	IGLON5	Global_DIA
-1.06161	4.24088e-06	3.49291e-05	1.86067e-06	1.71448e-05	CADM2	Global_DIA
-0.971859	0.148029	0.221227	0.150183	0.223886	DHX36	Global_DIA
-1.84051	2.82074e-06	2.56097e-05	2.58457e-06	2.27325e-05	SORCS1	Global_DIA
0.693038	2.07754e-05	0.000128741	1.74069e-05	0.000107611	SULF1	Global_DIA
0.732422	2.33249e-05	0.000142728	2.02896e-05	0.000121927	SULF2	Global_DIA
0.645905	0.000925573	0.00304161	0.00211912	0.00604792	CNN3	Global_DIA
-1.22099	5.15346e-05	0.000274851	5.31409e-05	0.000273478	SELENBP1	Global_DIA
3.23828	1.65546e-12	1.21564e-09	5.34354e-13	1.03397e-09	CHL1	Global_DIA
1.67967	2.65632e-07	3.95812e-06	1.62134e-07	2.37673e-06	CDON	Global_DIA
2.33451	2.92176e-08	7.06967e-07	2.31149e-08	5.32467e-07	TLL1	Global_DIA
-0.530964	0.00372687	0.00969979	0.00752181	0.0174142	SOD1	Global_DIA
0.0064022	0.971985	0.980524	0.970949	0.980066	CHMP5	Global_DIA
0.0721594	0.742287	0.808562	0.756352	0.822214	ARPC1A	Global_DIA
2.4665	1.02999e-09	6.09253e-08	4.1844e-09	1.64465e-07	S100A11	Global_DIA
-0.0701011	0.678744	0.757523	0.705219	0.779771	CAPRIN1	Global_DIA
0.172914	0.273722	0.36713	0.270261	0.364683	LMAN2	Global_DIA
0.441689	0.0515932	0.0914714	0.0455478	0.0829525	SEMA4B	Global_DIA
-0.241753	0.574692	0.671334	0.582312	0.678779	TOR1AIP2	Global_DIA
0.319723	0.0375147	0.0692798	0.0618165	0.106807	TGOLN2	Global_DIA
0.888673	0.0309961	0.0587991	0.0347579	0.065171	ATP6AP2	Global_DIA
-0.66286	0.0223466	0.0446017	0.0226248	0.0448555	FIP1L1	Global_DIA
1.88101	0.00216998	0.00616695	0.00221233	0.00623125	PSMD10	Global_DIA
-0.347595	0.0485221	0.0865769	0.0384807	0.0710549	DYNLL2	Global_DIA
-0.156269	0.202342	0.287043	0.275778	0.370576	HP	Global_DIA
0.617417	0.115092	0.18074	0.123587	0.191466	L1TD1	Global_DIA
0.69155	5.59793e-05	0.00028953	1.88262e-05	0.000114556	NACA	Global_DIA
0.144857	0.395251	0.49712	0.437011	0.543804	IDH2	Global_DIA
-0.14123	0.401106	0.502864	0.384284	0.48728	CSTF2	Global_DIA
-0.903732	8.74579e-06	6.32288e-05	3.94162e-05	0.000217295	SMARCC2	Global_DIA
-0.756218	4.03465e-05	0.000230282	3.65555e-05	0.000203261	SON	Global_DIA
1.79383	2.68283e-06	2.47022e-05	5.13752e-06	3.9606e-05	CTBS	Global_DIA
-0.248113	0.668264	0.747965	0.668628	0.750827	FRMPD1	Global_DIA
0.661699	0.0219081	0.0438162	0.0272275	0.0528437	XRCC6	Global_DIA
-0.581752	0.157638	0.232936	0.156105	0.231689	DDX42	Global_DIA
-0.663871	0.000394409	0.00146089	0.00109004	0.0034521	RPS16	Global_DIA
0.820927	0.00012437	0.000554272	7.80555e-05	0.000374782	CTSB	Global_DIA
0.276327	0.172347	0.251248	0.162853	0.239271	ADAR	Global_DIA
1.33952	0.000387119	0.00143935	0.000544205	0.00191951	UBE2M	Global_DIA
0.847814	0.0019707	0.00570743	0.00167999	0.00497061	ACO2	Global_DIA
0.210149	0.0259263	0.0507605	0.00559148	0.0135924	LRRC4B	Global_DIA
-0.0862285	0.568858	0.666113	0.550874	0.649964	NMT1	Global_DIA
-4.04912	3.61796e-11	6.42024e-09	1.0598e-10	1.24337e-08	CDH13	Global_DIA
0.573678	0.00319784	0.00848123	0.00214268	0.00610618	EIF4G1	Global_DIA
-0.300883	0.134381	0.205412	0.161768	0.23822	CAST	Global_DIA
0.814778	8.41228e-05	0.000399532	0.000250155	0.000998042	PPM1L	Global_DIA
0.523101	0.00239301	0.0066618	0.00132872	0.00406174	MINPP1	Global_DIA
0.787261	0.000301036	0.00117056	0.000693782	0.00233473	LRRC59	Global_DIA
0.1812	0.660189	0.741085	0.659081	0.742761	LDHA	Global_DIA
1.75024	5.89105e-05	0.000300391	5.58695e-05	0.000285999	ERP44	Global_DIA
-0.652192	0.193953	0.277707	0.193737	0.277689	NOP2	Global_DIA
0.247162	0.686701	0.765966	0.687594	0.766431	RAI14	Global_DIA
-0.544415	0.0841018	0.137493	0.0816938	0.134305	MDH1	Global_DIA
-0.505559	0.00150528	0.00452047	0.00426979	0.0108998	BAG6	Global_DIA
1.20744	1.25948e-06	1.36935e-05	4.98517e-06	3.85853e-05	IDS	Global_DIA
0.750741	0.000636999	0.00220856	0.000421507	0.0015506	SYNCRIP	Global_DIA
1.9043	6.51933e-08	1.3256e-06	6.85987e-08	1.26418e-06	CHRD	Global_DIA
-0.287104	0.0816086	0.134772	0.113356	0.178039	CKB	Global_DIA
0.289199	0.0326626	0.0615419	0.061654	0.106709	B3GNT2	Global_DIA
0.424091	0.0990668	0.158247	0.0994197	0.159501	GPC4	Global_DIA
1.27433	0.00462746	0.0116854	0.00547703	0.0133645	PCDHB14	Global_DIA
0.563262	0.00723095	0.0170469	0.00713293	0.01673	PCDHB5	Global_DIA
-0.251145	0.25139	0.34196	0.240541	0.331751	GDI2	Global_DIA
0.705424	0.000266995	0.00104654	0.000157256	0.000686885	FARP1	Global_DIA
-0.0537684	0.767593	0.831488	0.759218	0.824403	MIA3	Global_DIA
0.0206131	0.919088	0.944672	0.924268	0.948282	OSBPL11	Global_DIA
0.905018	0.000479048	0.00170951	0.000483264	0.00174137	BCAT1	Global_DIA
-0.455295	0.142566	0.215527	0.139302	0.21165	GRPEL1	Global_DIA
1.12561	0.000227879	0.000920951	0.000379426	0.00143117	HEXA	Global_DIA
-0.400325	0.0139155	0.0297515	0.0258248	0.0505779	DRAXIN	Global_DIA
0.552151	0.000953698	0.00309239	0.00272571	0.0074495	ADAM9	Global_DIA
0.816801	5.94245e-05	0.000302075	0.000192749	0.000803814	RNASET2	Global_DIA
0.352096	0.208644	0.295339	0.202733	0.287601	ACTR2	Global_DIA
-0.179379	0.517816	0.618212	0.511341	0.612659	SEMA4C	Global_DIA
0.941811	0.0205918	0.04161	0.0235112	0.0465652	BGN	Global_DIA
0.00994285	0.945017	0.963779	0.940833	0.960186	EIF4EBP1	Global_DIA
-0.0538144	0.892393	0.929079	0.892816	0.929817	HBEGF	Global_DIA
1.45803	0.000194301	0.000805254	0.000278313	0.00108795	KCTD12	Global_DIA
0.0986162	0.836306	0.883849	0.837046	0.886526	PDCD6IP	Global_DIA
-1.70776	3.169e-08	7.45287e-07	1.38766e-07	2.09775e-06	OLFM1	Global_DIA
-1.67569	2.32209e-08	5.81117e-07	1.05745e-08	3.10025e-07	OLFM2	Global_DIA
-0.416103	0.277845	0.371984	0.289248	0.38653	MVB12B	Global_DIA
-0.297356	0.0409588	0.0747911	0.0270521	0.0526618	PRDX3	Global_DIA
-0.664071	0.00241895	0.00669757	0.00238993	0.00664442	PITHD1	Global_DIA
-0.379077	0.229796	0.319489	0.224869	0.31394	DCPS	Global_DIA
1.09546	0.000806924	0.00270751	0.00083372	0.00275769	EPHB4	Global_DIA
-0.0372061	0.835008	0.882955	0.847926	0.894294	HSPB11	Global_DIA
0.103126	0.439649	0.543849	0.499953	0.602993	OXSR1	Global_DIA
1.77294	0.0531484	0.0938875	0.054122	0.0959908	ACTA1	Global_DIA
-0.637474	5.58984e-05	0.00028953	0.0003207	0.00123371	NTN1	Global_DIA
0.309229	0.345459	0.444519	0.343242	0.44456	CARS1	Global_DIA
1.09389	1.0621e-06	1.21486e-05	3.85669e-07	4.75331e-06	PTPRD	Global_DIA
0.0706725	0.599908	0.693732	0.57742	0.674295	DDI2	Global_DIA
0.0971099	0.750273	0.815401	0.758268	0.823834	TPST1	Global_DIA
0.0264178	0.957395	0.972154	0.957415	0.972492	GON7	Global_DIA
0.229878	0.072233	0.1208	0.120529	0.187328	NUDC	Global_DIA
2.18232	5.96794e-10	4.3146e-08	5.97466e-10	3.69434e-08	CRELD1	Global_DIA
1.23469	7.85148e-05	0.000377011	8.13195e-05	0.000388526	PCDHGC3	Global_DIA
-0.273388	0.16606	0.243722	0.196456	0.280754	QPRT	Global_DIA
-0.0475846	0.83097	0.880594	0.828082	0.878475	IGFBP7	Global_DIA
0.828154	0.14503	0.218272	0.14705	0.220917	CNGA3	Global_DIA
-0.414833	0.0898448	0.145541	0.08293	0.136107	PEA15	Global_DIA
-0.460875	0.0342034	0.0641355	0.0459921	0.0834499	DGCR2	Global_DIA
-0.234166	0.483557	0.58664	0.480121	0.585772	UBE2E3	Global_DIA
0.362948	0.235208	0.324931	0.348448	0.450398	NIT1	Global_DIA
0.0685397	0.825513	0.875285	0.825966	0.877527	CTSD	Global_DIA
0.499718	0.000894124	0.00296321	0.000401306	0.0014962	CDH8	Global_DIA
-0.335382	0.0158097	0.0330311	0.00905249	0.0206077	CDH10	Global_DIA
-3.49195	4.58134e-08	9.82723e-07	7.55153e-08	1.36563e-06	SYT7	Global_DIA
-0.172328	0.220612	0.308478	0.279433	0.374708	EPS15L1	Global_DIA
-2.97032	8.10677e-09	2.51181e-07	1.79037e-08	4.49918e-07	C1orf198	Global_DIA
0.861762	0.00148278	0.0044701	0.00232405	0.00648923	PAK2	Global_DIA
-0.122795	0.326474	0.426272	0.274215	0.368732	TXNDC17	Global_DIA
-0.433621	0.000321283	0.00122489	0.00242576	0.00672471	ESYT1	Global_DIA
-0.441116	0.297725	0.393473	0.297576	0.396018	ZSCAN18	Global_DIA
-0.254295	0.308556	0.405318	0.299832	0.398746	ADAMTS8	Global_DIA
0.286134	0.118178	0.183996	0.148953	0.222567	GNPTG	Global_DIA
0.353658	0.0352177	0.065659	0.0549203	0.0972286	PPP6R1	Global_DIA
-0.0176752	0.946369	0.964653	0.945472	0.963903	POMGNT1	Global_DIA
-0.970642	1.26898e-05	8.57111e-05	4.42849e-05	0.000236716	TGFBR3	Global_DIA
-0.726102	5.62371e-05	0.00028953	5.08087e-05	0.000265	ARHGAP17	Global_DIA
1.25306	2.74011e-07	4.02157e-06	1.40564e-07	2.10846e-06	EPRS1	Global_DIA
-0.194045	0.384256	0.484853	0.376063	0.479685	VBP1	Global_DIA
0.611374	0.195188	0.278922	0.197225	0.281647	SEPTIN2	Global_DIA
0.65991	0.0805947	0.133436	0.0799904	0.131617	EIF4A1	Global_DIA
0.736386	0.14869	0.221758	0.148657	0.222296	EIF4A2	Global_DIA
0.877014	0.0505769	0.0898326	0.0550991	0.0974558	EXT1	Global_DIA
1.62012	3.65145e-08	8.28794e-07	1.82777e-08	4.53427e-07	IGF2BP1	Global_DIA
-0.978456	1.39904e-05	9.35247e-05	6.92114e-06	5.05374e-05	CCN2	Global_DIA
0.217675	0.181474	0.262053	0.164929	0.241588	KIF21A	Global_DIA
0.375647	0.146571	0.220083	0.140008	0.212149	XRCC5	Global_DIA
-1.91195	5.37013e-09	1.87187e-07	2.72599e-08	5.90952e-07	SEMA6D	Global_DIA
-2.13053	1.87977e-08	5.09827e-07	1.30586e-08	3.60977e-07	CDH7	Global_DIA
0.693164	0.212528	0.299698	0.219188	0.307117	TOR2A	Global_DIA
0.272663	0.087751	0.142623	0.0725987	0.121943	PFN2	Global_DIA
0.0493198	0.789254	0.847428	0.804762	0.859865	NME1	Global_DIA
-0.359404	0.00782266	0.0182435	0.00706562	0.0166124	CBX3	Global_DIA
-0.152285	0.173579	0.252855	0.256745	0.348388	CRB2	Global_DIA
0.613161	0.102112	0.162845	0.110691	0.174419	USO1	Global_DIA
-0.592782	0.000358597	0.00134561	0.00124464	0.0038411	MAT2A	Global_DIA
1.00819	1.28893e-05	8.67584e-05	7.46617e-06	5.33101e-05	PALLD	Global_DIA
0.645568	0.0045059	0.0113931	0.00369029	0.00963658	COPE	Global_DIA
-0.455676	0.116383	0.181862	0.112131	0.176402	TOR1AIP1	Global_DIA
1.58192	1.70858e-06	1.73705e-05	1.39959e-06	1.36091e-05	SMPDL3A	Global_DIA
0.364004	0.0824043	0.135767	0.076247	0.126923	XRCC1	Global_DIA
-0.53153	0.00146462	0.00443789	0.000744126	0.00249547	TCEAL3;TCEAL5;TCEAL6	Global_DIA
-0.117904	0.424616	0.528604	0.396522	0.49985	PRRC2A	Global_DIA
0.0403134	0.785528	0.845685	0.775212	0.837073	KYAT3	Global_DIA
0.0512441	0.749323	0.814863	0.747669	0.813689	IGKC	Global_DIA
0.414121	0.0111088	0.0246694	0.0213664	0.0428436	ATF6B	Global_DIA
-1.14949	5.58674e-06	4.32751e-05	1.72389e-05	0.000106915	CIRBP	Global_DIA
0.348709	0.0260215	0.0508549	0.0449756	0.0820814	ARPC3	Global_DIA
-0.25409	0.153283	0.227017	0.188898	0.27176	CPB2	Global_DIA
0.259644	0.0286288	0.0550576	0.0639625	0.110016	RANBP1	Global_DIA
-0.32733	0.0814265	0.134585	0.0714296	0.120397	PRSS3	Global_DIA
-1.41738	9.56433e-06	6.83867e-05	7.63393e-06	5.43075e-05	OLFML2B	Global_DIA
3.07521	7.97024e-06	5.82693e-05	1.04065e-05	7.06544e-05	SND1	Global_DIA
1.15383	0.0329101	0.0619485	0.0332782	0.0627316	XPNPEP1	Global_DIA
1.31791	0.0116397	0.0255815	0.0130186	0.0283044	TIAL1	Global_DIA
-0.42154	0.0135441	0.0290849	0.0241392	0.047614	PPHLN1	Global_DIA
0.181906	0.353041	0.451006	0.386796	0.489824	TIA1	Global_DIA
-0.549441	0.0155344	0.0325706	0.0220981	0.0439464	SUPT5H	Global_DIA
0.247653	0.647958	0.733131	0.649568	0.735898	CAB39	Global_DIA
-0.611987	0.331077	0.430268	0.332031	0.432355	MYH11	Global_DIA
0.131274	0.327264	0.427018	0.282285	0.37827	RNF214	Global_DIA
-0.545669	0.00890169	0.0204184	0.0142065	0.030434	ZC3H15	Global_DIA
1.22472	5.18136e-05	0.000275586	5.34546e-05	0.000274362	GLA	Global_DIA
-0.0393825	0.873284	0.914512	0.873366	0.915969	EIF4A3	Global_DIA
0.129844	0.352352	0.451006	0.325541	0.426199	RPS12	Global_DIA
0.447049	0.019624	0.0398192	0.0192465	0.0390377	NAA50	Global_DIA
0.546189	0.00505313	0.0125973	0.00351394	0.0092889	COCH	Global_DIA
0.355571	0.00712884	0.0168469	0.00289465	0.00785575	CAPZA1	Global_DIA
0.422581	0.557275	0.655116	0.558619	0.657099	ATIC	Global_DIA
-0.965199	0.00213626	0.00608756	0.00219214	0.00619788	TNKS1BP1	Global_DIA
-0.87764	0.000390012	0.00144734	0.000279743	0.00109124	MANF	Global_DIA
-0.551139	0.0458981	0.0827268	0.0462644	0.0838217	LSM2	Global_DIA
2.47643	3.14047e-07	4.4746e-06	5.65514e-07	6.43688e-06	FURIN	Global_DIA
0.43225	0.00148505	0.0044701	0.000463259	0.00168053	DAG1	Global_DIA
1.042	4.0273e-07	5.42158e-06	8.21291e-08	1.43171e-06	FLRT3	Global_DIA
0.957421	2.08595e-05	0.000128854	6.60242e-05	0.00032591	B2M	Global_DIA
-0.525201	0.0601763	0.104113	0.0706602	0.119413	GLRX5	Global_DIA
0.647717	3.62123e-05	0.000209132	8.95386e-06	6.18776e-05	GGH	Global_DIA
0.87172	0.000340292	0.00128731	0.000675913	0.00228259	SEMA6B	Global_DIA
3.35186	3.25642e-07	4.54037e-06	4.84221e-07	5.71321e-06	SEMA3F	Global_DIA
-0.0904236	0.540288	0.638403	0.584984	0.681073	AKR1B1	Global_DIA
-0.0395563	0.89243	0.929079	0.892665	0.929817	LDHB	Global_DIA
1.31745	0.00115976	0.00366913	0.0014972	0.00450556	DNAJB1	Global_DIA
-0.190256	0.58363	0.679741	0.593872	0.688934	ALKBH5	Global_DIA
0.579936	0.00163232	0.00482771	0.00370402	0.00965942	CPD	Global_DIA
0.262441	0.0702633	0.11844	0.0675343	0.114933	PPP1R9B	Global_DIA
-1.08019	2.98686e-06	2.65016e-05	1.21066e-05	7.96814e-05	CLGN	Global_DIA
0.109904	0.674606	0.754199	0.68761	0.766431	HEBP1	Global_DIA
-0.761816	0.000383235	0.00143035	0.000373762	0.00141256	SZRD1	Global_DIA
1.31879	0.0924106	0.149326	0.0935071	0.151284	PCDH10	Global_DIA
1.53811	2.34484e-07	3.61482e-06	2.37049e-07	3.23021e-06	CLIC6	Global_DIA
-2.7127	2.76325e-07	4.02527e-06	4.69482e-07	5.6077e-06	CSPG5	Global_DIA
-0.519496	0.109333	0.172949	0.106464	0.168444	FEN1	Global_DIA
1.52433	0.0483904	0.0864977	0.0507759	0.0907729	VAPB	Global_DIA
0.0749302	0.750653	0.815401	0.762763	0.827789	CHMP4B	Global_DIA
0.100915	0.404032	0.505883	0.358352	0.462275	TCERG1	Global_DIA
0.284885	0.0131058	0.0282992	0.0376315	0.0698985	NCL	Global_DIA
-0.558475	0.00849338	0.0196202	0.0072245	0.0168635	PPP4R2	Global_DIA
0.553217	0.00256927	0.00701428	0.00546624	0.013355	LTBP4	Global_DIA
0.361345	0.0545053	0.0955924	0.0747903	0.12519	ATF6	Global_DIA
-0.0779964	0.834785	0.882955	0.835384	0.885251	PPP1R18	Global_DIA
-2.70331	7.93442e-09	2.49806e-07	1.97044e-08	4.76162e-07	CHGA	Global_DIA
-0.366056	0.0465476	0.0835888	0.0659223	0.113031	TAP2	Global_DIA
-0.426729	0.307201	0.404081	0.306021	0.405305	TSN	Global_DIA
0.377104	0.0607931	0.10483	0.052499	0.093455	EIF4E	Global_DIA
2.31332	0.000575724	0.0020104	0.000672243	0.00227882	BSG	Global_DIA
0.351038	0.0401311	0.0734859	0.0321523	0.0608159	ACBD3	Global_DIA
-1.17978	1.831e-05	0.000117184	1.8566e-05	0.000113328	PLRG1	Global_DIA
-0.864776	0.00028193	0.00109846	0.000280282	0.00109124	CFDP1	Global_DIA
0.0159878	0.911157	0.940549	0.905272	0.937657	MTDH	Global_DIA
0.621504	0.000278981	0.00108914	0.000960629	0.00310839	EIF5A	Global_DIA
1.99169	0.00039534	0.00146156	0.000482778	0.00174137	PLCL1	Global_DIA
0.875447	0.000108885	0.000496036	0.000271638	0.00106401	GSTO1	Global_DIA
1.04226	1.68642e-05	0.000109003	1.00701e-05	6.90978e-05	PIK3IP1	Global_DIA
-0.614344	0.0136055	0.0291846	0.0186461	0.0380192	MFAP1	Global_DIA
0.955549	0.0646605	0.11062	0.0659492	0.113031	SNX2	Global_DIA
1.91304	1.91216e-09	9.33132e-08	1.26228e-08	3.53987e-07	C1S	Global_DIA
0.53421	0.0591424	0.102619	0.0554464	0.0979806	CLPTM1	Global_DIA
0.302573	0.133561	0.20464	0.160717	0.237033	USP5	Global_DIA
-0.642247	0.244688	0.334476	0.251605	0.342857	DHX16	Global_DIA
-0.2664	0.083122	0.136693	0.119576	0.186146	CHD4	Global_DIA
0.160974	0.64312	0.730236	0.641986	0.729872	ALDH2	Global_DIA
-0.623928	7.3359e-05	0.000356373	0.000400921	0.0014962	CASP3	Global_DIA
-1.03359	0.0016861	0.00497171	0.00233217	0.00650252	MXRA7	Global_DIA
-0.312583	0.0331826	0.0624012	0.0580507	0.101654	AFDN	Global_DIA
-0.0691218	0.656479	0.739866	0.637193	0.72613	HNRNPUL2	Global_DIA
1.31038	0.138987	0.211295	0.140687	0.212846	NOP56	Global_DIA
0.709702	0.000774253	0.00262386	0.000756	0.00252653	RPLP0	Global_DIA
-0.29507	0.05818	0.101309	0.0479266	0.0862678	PPP3CA	Global_DIA
-0.524837	0.000937069	0.00305739	0.00293454	0.00791957	CLTB	Global_DIA
1.09184	8.04285e-08	1.56996e-06	2.20576e-08	5.14236e-07	TSC22D2	Global_DIA
0.501698	0.000222055	0.000899278	5.79918e-05	0.000294931	RAB1A	Global_DIA
1.24348	0.000881543	0.00292648	0.00119155	0.00370194	GALC	Global_DIA
0.252804	0.282472	0.377144	0.272289	0.366908	CHORDC1	Global_DIA
0.162952	0.181504	0.262053	0.138222	0.21093	G3BP2	Global_DIA
0.69863	0.00515597	0.012821	0.00518106	0.0127712	RRM2B	Global_DIA
0.0897861	0.360719	0.458947	0.346785	0.448548	MTPN	Global_DIA
-0.380522	0.245976	0.335794	0.242016	0.33331	UGP2	Global_DIA
-0.333192	0.0840636	0.137493	0.0722707	0.121603	VWA1	Global_DIA
0.325446	0.289113	0.384172	0.305203	0.405053	BAIAP2	Global_DIA
-0.268183	0.0712566	0.119496	0.058364	0.102111	SEZ6L2	Global_DIA
0.307274	0.404564	0.506223	0.416309	0.522073	PTGR1	Global_DIA
-0.440682	0.0274466	0.053098	0.0270878	0.0526782	RPS28	Global_DIA
0.918355	0.000260419	0.00103029	0.000513397	0.00182614	SDC1	Global_DIA
0.212188	0.0586675	0.101976	0.114991	0.180314	CDC37	Global_DIA
0.47294	0.00467915	0.0117991	0.00303073	0.00815642	COL4A2	Global_DIA
0.81356	0.0259133	0.0507605	0.0255222	0.0500359	SEC24C	Global_DIA
-0.150688	0.313381	0.411102	0.278273	0.37341	NEDD8	Global_DIA
-0.309045	0.118483	0.184085	0.105583	0.167325	GFRA1	Global_DIA
-2.66343	3.27118e-06	2.83793e-05	3.2764e-06	2.79288e-05	HMGN2	Global_DIA
0.410601	0.662187	0.742867	0.66503	0.748159	CNOT2	Global_DIA
0.399763	0.496413	0.598147	0.502253	0.604766	ACY1	Global_DIA
0.217066	0.168152	0.245867	0.213632	0.300857	GM2A	Global_DIA
3.23938	3.4215e-10	2.72276e-08	2.65978e-10	2.17056e-08	HAPLN3	Global_DIA
1.57202	1.92017e-08	5.09827e-07	1.17583e-07	1.86495e-06	FBN2	Global_DIA
-0.826247	2.87487e-06	2.59803e-05	2.40967e-05	0.000143468	SEMA6A	Global_DIA
0.160823	0.245996	0.335794	0.30716	0.406257	ATXN2L	Global_DIA
0.0237691	0.988356	0.990385	0.988421	0.990852	SEC14L1	Global_DIA
2.1575	0.000144793	0.000636567	0.000182084	0.000762626	SLITRK6	Global_DIA
0.133391	0.460168	0.562812	0.495843	0.600406	HYPK	Global_DIA
1.45203	9.13602e-10	5.57297e-08	2.13578e-08	5.03991e-07	HEXB	Global_DIA
0.829499	0.166548	0.243929	0.167364	0.244415	SFRP2	Global_DIA
0.505604	0.0725851	0.121203	0.0693666	0.117638	PSAP	Global_DIA
0.335588	0.214127	0.300918	0.214828	0.302102	DNAJB4	Global_DIA
-0.382242	0.0074154	0.0174396	0.0179902	0.0368371	UBXN1	Global_DIA
-0.955715	0.544808	0.642404	0.547651	0.647345	AFF4	Global_DIA
0.537732	0.0356779	0.0663059	0.0446677	0.0816166	UBQLN1	Global_DIA
-1.12575	5.51461e-05	0.000288593	5.61772e-05	0.000286815	FXYD6	Global_DIA
0.0340161	0.737563	0.804764	0.786536	0.845996	TXN	Global_DIA
0.178151	0.1161	0.181862	0.108878	0.172123	EIF3G	Global_DIA
1.63325	0.0500373	0.0891175	0.0523241	0.0932293	PTPN11	Global_DIA
0.0283558	0.921444	0.945667	0.920831	0.945757	PEX19	Global_DIA
1.11481	0.0148274	0.0314256	0.0167865	0.0348518	PTRHD1	Global_DIA
-1.04944	0.000838762	0.00280353	0.000752388	0.00251881	NENF	Global_DIA
-0.163158	0.28726	0.382491	0.339201	0.439915	CLTA	Global_DIA
2.62526	0.000255671	0.00101643	0.000301359	0.00116393	ITGA7	Global_DIA
1.18566	0.000173409	0.000732673	0.000287149	0.00111573	CCN1	Global_DIA
1.40503	0.00432407	0.0110334	0.00431179	0.010978	LOXL2	Global_DIA
0.521296	0.00140955	0.00431259	0.000665307	0.00226649	CD248	Global_DIA
0.961292	0.0128569	0.0278542	0.0151302	0.0319967	GMPS	Global_DIA
-0.346996	0.00412129	0.0105713	0.014911	0.0316715	STX12	Global_DIA
-0.0064785	0.980178	0.984212	0.98102	0.986629	POMK	Global_DIA
0.63314	0.00176561	0.00518268	0.00353449	0.00933047	STAU1	Global_DIA
-0.351646	0.0659684	0.112506	0.0566372	0.0997207	PER1	Global_DIA
0.0919406	0.560876	0.658742	0.535921	0.635811	PGLS	Global_DIA
-0.513441	0.00219841	0.00622829	0.00205887	0.00590209	GLOD4	Global_DIA
-0.240092	0.35066	0.449729	0.341506	0.442609	CALB1	Global_DIA
1.41092	0.000320458	0.00122414	0.000337016	0.00129134	CPVL	Global_DIA
1.12027	0.216109	0.303485	0.218243	0.30616	SIAE	Global_DIA
-0.130735	0.509282	0.610638	0.508286	0.610389	CEP85	Global_DIA
-0.0551007	0.754317	0.81847	0.744754	0.811181	PCMT1	Global_DIA
-0.116276	0.287763	0.382899	0.37886	0.482616	NLGN2	Global_DIA
-1.08065	0.00125756	0.0039339	0.00175498	0.00514197	S100A13	Global_DIA
0.575256	0.00391182	0.0100997	0.00717521	0.0168087	B4GAT1	Global_DIA
-0.609139	0.324411	0.423863	0.330648	0.430844	DSG1	Global_DIA
0.480197	0.000632092	0.002197	0.000172812	0.000734926	CMPK1	Global_DIA
0.186994	0.222055	0.309609	0.272903	0.36748	NEXN	Global_DIA
-0.564513	0.0183429	0.0376897	0.0183644	0.0375636	VCP	Global_DIA
-0.387901	0.0344215	0.0643955	0.0508047	0.0907729	ANGPT1	Global_DIA
-0.802976	0.0226159	0.0450013	0.021797	0.0435125	UBE4B	Global_DIA
-0.401107	0.0721873	0.1208	0.0653944	0.112279	ASF1A	Global_DIA
-0.654095	0.000121784	0.000545235	0.000496817	0.00178026	SPART	Global_DIA
-0.532359	0.000602616	0.00210055	0.00214786	0.00611192	SRRM2	Global_DIA
0.591111	0.0188641	0.0384772	0.0250226	0.0491561	CCDC9	Global_DIA
1.16919	0.0035676	0.00934054	0.0034167	0.0090442	MAN1A1	Global_DIA
-0.269472	0.0926482	0.149462	0.0756593	0.126316	TCEA1	Global_DIA
-0.837657	0.00236671	0.00661865	0.00240204	0.0066685	NAXE	Global_DIA
-0.543606	0.00102301	0.00327805	0.00055367	0.00194438	C11orf54	Global_DIA
-0.35632	0.357957	0.456092	0.36914	0.473037	ZC3H13	Global_DIA
0.661118	0.000414588	0.00151834	0.00113745	0.00357881	FAM171A1	Global_DIA
0.174312	0.165625	0.243265	0.232941	0.322419	PTPRK	Global_DIA
0.474137	0.00157814	0.0047031	0.00489671	0.0121788	CTSV	Global_DIA
-0.391289	0.00710634	0.016814	0.01698	0.035178	CIAPIN1	Global_DIA
2.49176	1.15939e-09	6.65624e-08	4.50472e-09	1.64465e-07	LOX	Global_DIA
0.30683	0.0171764	0.0354423	0.0106822	0.0238684	ADAM17	Global_DIA
0.0206835	0.938316	0.958406	0.938405	0.958719	PTPRU	Global_DIA
-0.702048	0.0252039	0.0496949	0.0302645	0.0578673	SNRPD1	Global_DIA
0.181018	0.565083	0.66309	0.566141	0.664332	RBBP6	Global_DIA
0.800864	0.00684001	0.0162232	0.00643409	0.0153136	RPL17	Global_DIA
-0.220037	0.693733	0.77119	0.697899	0.77457	ATP5IF1	Global_DIA
0.0697141	0.819709	0.870077	0.817656	0.87111	SERPINC1	Global_DIA
-0.151947	0.289717	0.384642	0.254106	0.345534	APOA2	Global_DIA
1.01833	0.0605994	0.104681	0.0645268	0.110888	IQGAP1	Global_DIA
-0.419807	0.231733	0.321389	0.223347	0.312492	NELFA	Global_DIA
2.9252	3.67613e-10	2.75993e-08	4.05942e-10	2.90925e-08	FST	Global_DIA
0.501177	0.000505029	0.00179566	0.000167298	0.000720983	SEC31A	Global_DIA
-0.65758	0.018796	0.0383785	0.0190056	0.0386707	ANK2	Global_DIA
0.492402	0.0063889	0.0152459	0.00426923	0.0108998	GPC1	Global_DIA
-0.868214	0.000101273	0.000466239	0.000259962	0.00102658	CDC5L	Global_DIA
-0.891205	0.200999	0.28597	0.206171	0.291623	LSM1	Global_DIA
-0.828515	7.3299e-06	5.39923e-05	4.35102e-05	0.000233867	MYDGF	Global_DIA
4.68174	6.24073e-11	8.70135e-09	6.24201e-11	1.00652e-08	CTHRC1	Global_DIA
-0.802429	0.017863	0.0367812	0.0213947	0.0428558	SEPHS1	Global_DIA
-0.328832	0.105163	0.166758	0.104473	0.166246	ZMYND8	Global_DIA
0.93877	1.22413e-05	8.35492e-05	4.61377e-05	0.000245941	VASN	Global_DIA
-0.95109	0.000354554	0.00133473	0.000358982	0.00136738	VPS35	Global_DIA
0.0958437	0.818307	0.869383	0.817988	0.87111	MEPCE	Global_DIA
1.54362	9.35538e-05	0.000433769	8.63822e-05	0.00040669	KLK6	Global_DIA
0.839057	6.53681e-05	0.000328862	4.25616e-05	0.000230047	EPHB3	Global_DIA
-1.6456	0.00859541	0.019809	0.00862423	0.0196559	UGDH	Global_DIA
-0.536	0.0139948	0.0298557	0.0138957	0.0298095	CLCC1	Global_DIA
-0.257824	0.508733	0.610354	0.510375	0.61188	PCDH20	Global_DIA
0.884494	0.00130559	0.00403977	0.00204667	0.00587583	UBE2E2	Global_DIA
-0.455204	0.000669878	0.00230618	0.00317449	0.00847539	SYMPK	Global_DIA
0.989755	5.6206e-07	6.94393e-06	4.7805e-07	5.67501e-06	EIF6	Global_DIA
0.256157	0.0255306	0.0501385	0.014547	0.0309944	AAMDC	Global_DIA
-0.878794	1.61953e-05	0.00010573	7.79946e-06	5.52819e-05	ZNF207	Global_DIA
1.18322	0.000276756	0.00108262	0.000236283	0.000950535	PPT1	Global_DIA
-0.351977	0.0405506	0.0741845	0.0326007	0.0615437	LZIC	Global_DIA
1.12706	3.86651e-05	0.000221332	3.92338e-05	0.000216907	B4GALT1	Global_DIA
-0.21594	0.384194	0.484853	0.374235	0.477983	FAM234B	Global_DIA
-0.784578	0.13577	0.207212	0.141894	0.214213	DSP	Global_DIA
0.506127	0.00478785	0.0120127	0.00313622	0.00839363	SLC39A10	Global_DIA
0.436145	0.029658	0.0567016	0.0251481	0.0493525	VAT1	Global_DIA
0.65119	4.76409e-05	0.000258204	4.0497e-05	0.000221988	ARCN1	Global_DIA
0.873483	8.53198e-05	0.000404234	5.03773e-05	0.00026346	CLIC4	Global_DIA
1.07237	1.92642e-06	1.90882e-05	8.93287e-06	6.18776e-05	SGCE	Global_DIA
-0.351049	0.00672541	0.0159708	0.00290374	0.00786939	GDI1	Global_DIA
0.81216	7.33923e-05	0.000356373	6.97062e-05	0.000338898	PPAT	Global_DIA
0.6271	0.000165234	0.000706376	6.17874e-05	0.000308937	ATP6AP1	Global_DIA
-0.507148	0.00243819	0.00672224	0.00228564	0.00640045	GNPDA1	Global_DIA
0.0632236	0.846943	0.892675	0.851422	0.896356	CMBL	Global_DIA
0.0486067	0.786414	0.845748	0.778404	0.839583	GATD3B	Global_DIA
1.7414	7.33856e-09	2.34834e-07	3.84185e-09	1.54875e-07	ROR1	Global_DIA
-0.116712	0.438695	0.543014	0.488108	0.593805	HNRNPAB	Global_DIA
0.98546	0.00153914	0.00460092	0.00158013	0.0047404	ADAMTS3	Global_DIA
0.0316977	0.833962	0.882955	0.826281	0.877527	HNRNPD	Global_DIA
1.06664	8.56857e-05	0.000404984	0.000173826	0.000736705	EFNA5	Global_DIA
0.167702	0.918865	0.944672	0.919318	0.945709	POLA2	Global_DIA
-0.0758664	0.530062	0.629368	0.592774	0.688073	UFM1	Global_DIA
1.8233	1.45875e-07	2.54239e-06	4.15412e-07	5.05548e-06	NTNG1	Global_DIA
0.681391	0.00391672	0.0100997	0.00621652	0.0149058	TGFB2	Global_DIA
0.144125	0.433053	0.537052	0.412798	0.518342	CHST3	Global_DIA
1.37074	0.00726728	0.0171119	0.00727796	0.0169673	TIGAR	Global_DIA
0.763255	4.12385e-05	0.000231982	0.000170519	0.000729989	GLG1	Global_DIA
-2.38416	3.12871e-06	2.75101e-05	3.45103e-06	2.8908e-05	C1QL1	Global_DIA
-0.716872	1.63422e-05	0.000106333	0.000108705	0.000497268	SUMO3	Global_DIA
0.903589	0.00146641	0.00443789	0.00149389	0.00450261	HLA-A	Global_DIA
-0.0705737	0.516002	0.616801	0.472843	0.579084	MATR3	Global_DIA
-1.34726	4.28856e-07	5.6183e-06	1.73636e-06	1.62312e-05	ERP29	Global_DIA
0.679606	0.132278	0.203222	0.132447	0.202918	KARS1	Global_DIA
-0.680042	0.0113616	0.0251166	0.0152262	0.0321646	PDE6D	Global_DIA
1.05537	0.281095	0.375563	0.283225	0.379073	GOLM2	Global_DIA
-0.341834	0.235512	0.325119	0.252911	0.344393	DDT	Global_DIA
-1.93659	4.2999e-05	0.000239793	4.16634e-05	0.000226457	PCSK1	Global_DIA
0.696667	0.132323	0.203222	0.139459	0.21165	FZD2	Global_DIA
1.03268	5.30874e-06	4.16171e-05	2.45439e-06	2.16861e-05	MYOF	Global_DIA
-0.23879	0.264717	0.35735	0.264171	0.357017	IST1	Global_DIA
-0.305983	0.0509994	0.0905008	0.0492699	0.0883571	PTPA	Global_DIA
0.47237	0.074799	0.124474	0.0701329	0.118729	DNPH1	Global_DIA
0.50067	0.242044	0.332093	0.244041	0.335146	BLVRA	Global_DIA
-0.86776	2.44618e-05	0.000148752	1.16263e-05	7.7309e-05	PIN4	Global_DIA
1.0277	0.00929588	0.0212726	0.00919249	0.0208773	SERPINE1	Global_DIA
-0.228091	0.116627	0.181979	0.0988065	0.158796	HBA1	Global_DIA
-0.165524	0.565486	0.66309	0.579652	0.676086	SF3B3	Global_DIA
0.0917567	0.688798	0.767866	0.688732	0.767241	DCUN1D1	Global_DIA
-0.195709	0.118598	0.184085	0.17969	0.26006	UCHL3	Global_DIA
-0.567365	9.20439e-05	0.000429832	2.46429e-05	0.000145823	TXNRD1	Global_DIA
-0.17026	0.334779	0.433347	0.332579	0.432778	IGFBP3	Global_DIA
0.103765	0.46767	0.570914	0.463118	0.569697	EFNB2	Global_DIA
0.397136	0.0283757	0.0546246	0.0433263	0.0793905	FGFBP3	Global_DIA
1.01163	0.000476368	0.00170306	0.000406686	0.00150754	GPX3	Global_DIA
-0.418108	0.142654	0.215527	0.15797	0.233694	MAP1LC3B2	Global_DIA
-0.829326	8.27611e-06	6.02797e-05	4.70261e-05	0.000248622	MAP1LC3A	Global_DIA
-2.61318	8.05005e-07	9.52345e-06	1.2882e-06	1.25892e-05	LUM	Global_DIA
1.78609	1.9713e-07	3.15408e-06	1.34235e-07	2.04524e-06	MANBA	Global_DIA
-1.36912	6.2511e-06	4.71126e-05	4.52223e-06	3.55712e-05	MMP15	Global_DIA
-0.326117	0.0344313	0.0643955	0.0574447	0.100776	PBDC1	Global_DIA
0.90335	0.074948	0.124615	0.0763355	0.126923	NCR3LG1	Global_DIA
-0.117669	0.296924	0.39268	0.383485	0.486905	UBFD1	Global_DIA
0.963153	0.097103	0.155748	0.0977666	0.157386	FJX1	Global_DIA
0.313599	0.226674	0.315373	0.247234	0.33833	DNAJB11	Global_DIA
1.63421	0.0433006	0.0787724	0.0442005	0.0808393	HSPH1	Global_DIA
1.11292	1.66377e-07	2.77579e-06	1.49208e-06	1.4293e-05	MRC2	Global_DIA
-0.401354	0.0112254	0.0248999	0.00752366	0.0174142	TXNL1	Global_DIA
0.72798	2.6869e-05	0.000160392	0.00014314	0.000638194	UBQLN2	Global_DIA
-0.279465	0.053284	0.093957	0.0863024	0.14045	HSBP1	Global_DIA
3.25271	1.25806e-05	8.55658e-05	1.33482e-05	8.63837e-05	PROS1	Global_DIA
-1.24997	3.63014e-07	4.95527e-06	1.8278e-06	1.69225e-05	DCTPP1	Global_DIA
0.0279283	0.88415	0.923179	0.892276	0.929817	IGKV2-29;IGKV2D-29	Global_DIA
-0.143823	0.399501	0.502045	0.441001	0.548065	IGLV3-21	Global_DIA
-0.0836341	0.79534	0.851154	0.801417	0.857711	BPNT2	Global_DIA
0.910447	0.000206703	0.000844109	0.000206402	0.00084616	PRDX5	Global_DIA
-1.08617	0.0131761	0.0284196	0.0135718	0.0293083	FLG2	Global_DIA
0.0446881	0.978833	0.983969	0.979212	0.985322	ATP6V1A	Global_DIA
-0.783924	0.000149475	0.000652741	8.38228e-05	0.000397542	NRP2	Global_DIA
-0.177293	0.109858	0.173427	0.102408	0.163498	SNX12	Global_DIA
2.40521	7.22614e-07	8.70706e-06	1.23388e-06	1.22439e-05	MGAT2	Global_DIA
0.0465879	0.942498	0.961713	0.943201	0.962095	TXN2	Global_DIA
-0.164427	0.382985	0.483875	0.418472	0.523428	FAU	Global_DIA
0.878744	0.0156869	0.0328198	0.0150111	0.0318492	ACP2	Global_DIA
0.526584	0.0746441	0.124322	0.0853699	0.139284	MAN2A2	Global_DIA
0.950815	1.75923e-05	0.000112961	1.68564e-05	0.000105216	TIMP1	Global_DIA
0.704955	0.281047	0.375563	0.286906	0.383664	MMP14	Global_DIA
-0.59521	0.0110449	0.0245833	0.00921813	0.0208865	DPYSL4	Global_DIA
0.494866	0.098252	0.157203	0.110297	0.173991	RAB2A;RAB2B	Global_DIA
0.840511	0.0428153	0.078035	0.0424089	0.0781535	NUFIP2	Global_DIA
0.480102	0.324095	0.423733	0.324695	0.425667	ZNF629	Global_DIA
0.412	0.0064625	0.0153652	0.00599982	0.0144578	PCDH18	Global_DIA
-0.774311	0.000139	0.000615258	0.00039577	0.00148127	B3GNT9	Global_DIA
0.432256	0.00496325	0.0124142	0.0046057	0.0115741	SUSD5	Global_DIA
-3.82905	0.0166928	0.0345471	0.0174752	0.0360112	GAPDHS	Global_DIA
1.14738	0.000398501	0.00147046	0.000412518	0.00152332	GAPDH	Global_DIA
-1.01155	0.00933928	0.0213469	0.0111256	0.0246598	RCOR2	Global_DIA
1.01126	0.342637	0.441521	0.344921	0.446436	TGFBI	Global_DIA
-1.07027	7.88247e-06	5.78443e-05	2.56231e-05	0.000151161	CHRDL1	Global_DIA
0.80146	1.46493e-05	9.75952e-05	7.51949e-05	0.000362848	CTSZ	Global_DIA
-0.768498	0.0021325	0.00608572	0.00177962	0.00519391	SNRPE	Global_DIA
1.21608	0.000529377	0.00186524	0.000759372	0.00253342	COL4A1	Global_DIA
-0.419297	0.0275876	0.053265	0.0220119	0.0438199	COL9A1	Global_DIA
0.148744	0.809318	0.86186	0.811721	0.865388	GRHPR	Global_DIA
0.0273592	0.905607	0.936802	0.910489	0.940628	CGREF1	Global_DIA
-0.141422	0.328148	0.427601	0.303432	0.402979	C7orf50	Global_DIA
-0.642606	2.06099e-05	0.000128741	0.000172747	0.000734926	HMGA2	Global_DIA
-0.833423	0.00468457	0.0117991	0.00477195	0.0118991	CWC15	Global_DIA
0.20373	0.337673	0.435937	0.337069	0.437737	ERF	Global_DIA
-0.786633	5.73393e-06	4.42396e-05	4.80474e-06	3.73381e-05	SNRPB;SNRPN	Global_DIA
0.493727	0.133033	0.204152	0.144868	0.218317	COL23A1	Global_DIA
-0.0790836	0.548625	0.645908	0.513215	0.614524	APOE	Global_DIA
-1.53572	0.00142797	0.00435531	0.00144066	0.00437626	ADAMTS16	Global_DIA
-0.0949256	0.521057	0.620564	0.566995	0.664931	CSRP1	Global_DIA
1.04092	0.00822774	0.0190743	0.00847747	0.0193442	MSI2	Global_DIA
0.0650976	0.91306	0.941518	0.914213	0.942956	ETF1	Global_DIA
0.118774	0.300703	0.396872	0.384837	0.487661	DCBLD2	Global_DIA
-0.701548	0.00115686	0.00366588	0.000808454	0.0026787	HDGFL3	Global_DIA
-0.815416	3.4107e-06	2.92004e-05	8.75613e-07	9.10919e-06	CBX1	Global_DIA
-0.929684	2.35186e-07	3.61482e-06	3.43007e-08	7.06084e-07	PNN	Global_DIA
-0.0887308	0.539627	0.638142	0.585899	0.68126	CBX5	Global_DIA
-0.258915	0.694967	0.77122	0.69844	0.77457	GPC6	Global_DIA
-0.304545	0.046807	0.0839002	0.0744101	0.124759	NEBL	Global_DIA
0.240405	0.327817	0.427454	0.328104	0.428882	RPS25	Global_DIA
0.816028	0.0201447	0.0407909	0.02376	0.046914	TXLNG	Global_DIA
0.531903	0.000761394	0.00258927	0.00250196	0.00691613	C1R	Global_DIA
1.13063	0.17518	0.254471	0.179431	0.25988	LPP	Global_DIA
0.332885	0.124276	0.192071	0.147554	0.221371	TJP1	Global_DIA
0.456344	0.00634582	0.0151972	0.0130461	0.0283325	DYNC1LI2	Global_DIA
0.16607	0.83953	0.886297	0.841095	0.888869	HEG1	Global_DIA
0.167972	0.497031	0.598522	0.517182	0.618126	SOGA3	Global_DIA
3.08271	1.13096e-07	2.06322e-06	1.88963e-07	2.7492e-06	LMAN1	Global_DIA
-0.361367	0.160413	0.236322	0.16086	0.237064	FAM169A	Global_DIA
0.446288	0.105133	0.166758	0.119419	0.186052	CPOX	Global_DIA
-0.00110373	0.996742	0.996742	0.996873	0.996873	LAMP2	Global_DIA
-0.626839	0.00166424	0.00491468	0.00161532	0.0048287	CHST10	Global_DIA
-0.663125	0.152904	0.226627	0.160436	0.23698	HDHD2	Global_DIA
-0.0470677	0.914023	0.942013	0.915697	0.942956	PYGB	Global_DIA
-0.561391	0.0755319	0.125479	0.0851925	0.139112	NT5DC1	Global_DIA
0.932133	0.0248408	0.0490781	0.0280525	0.0542817	SEC16A	Global_DIA
1.29078	6.16481e-05	0.000312564	6.41227e-05	0.000317333	TYRO3	Global_DIA
-0.712299	0.0689603	0.116748	0.068561	0.116578	PSME3IP1	Global_DIA
-0.306805	0.440746	0.544517	0.45095	0.559352	COX5B	Global_DIA
0.564395	0.00209678	0.00601016	0.00460012	0.0115741	NOG	Global_DIA
-0.437665	0.557452	0.655116	0.561673	0.659889	ENY2	Global_DIA
-0.0520583	0.907751	0.938025	0.914792	0.942956	IGHV3-49	Global_DIA
-1.47191	0.0184034	0.0377745	0.0199515	0.0402988	POLR2M	Global_DIA
-0.178401	0.184685	0.266055	0.246145	0.337316	BAD	Global_DIA
-0.489629	0.175209	0.254471	0.186508	0.268521	ISOC1	Global_DIA
-0.41812	0.235898	0.325422	0.248534	0.339868	UBLCP1	Global_DIA
0.37006	0.136031	0.207304	0.155047	0.230427	IGHG2	Global_DIA
-0.447384	0.475117	0.57928	0.477407	0.582971	MMP17	Global_DIA
-0.235562	0.302682	0.398943	0.328916	0.429455	RARRES2	Global_DIA
0.396816	0.536827	0.635854	0.553071	0.652159	KRT85	Global_DIA
-0.251886	0.0729133	0.121647	0.0698312	0.118322	RBM10	Global_DIA
-0.621158	0.490355	0.591578	0.494367	0.599374	TSPOAP1	Global_DIA
0.490977	0.451865	0.555091	0.457363	0.564052	SNX9	Global_DIA
0.00245366	0.993378	0.993887	0.993608	0.994122	CCS	Global_DIA
0.402667	0.22096	0.30858	0.234855	0.324835	VPS4B	Global_DIA
0.772562	0.00284646	0.00764278	0.00435911	0.0110796	FBLN2	Global_DIA
-1.88728	9.06126e-05	0.000424162	0.000122335	0.000553078	RGMB	Global_DIA
-0.104593	0.629049	0.718305	0.628714	0.718689	LSM6	Global_DIA
-0.623018	0.000721085	0.00247374	0.00185657	0.00539409	SNRPG;SNRPGP15	Global_DIA
1.19761	0.00443424	0.0112704	0.00440812	0.0111645	EIF3A	Global_DIA
-2.40535	5.41232e-07	6.7292e-06	5.25501e-07	6.08889e-06	VSTM2A	Global_DIA
0.84727	6.59041e-05	0.000330707	0.000194945	0.000809482	GPC3	Global_DIA
0.608146	0.0149028	0.0315512	0.0202343	0.0408017	ADAMTS1	Global_DIA
-1.2763	0.00635294	0.0151972	0.00659129	0.0156493	TMA7	Global_DIA
-0.983351	0.222035	0.309609	0.226708	0.31556	CAT	Global_DIA
1.06962	0.00244195	0.00672311	0.00320435	0.00852878	CSTF2T	Global_DIA
0.461619	0.00552933	0.0135594	0.0116976	0.0257506	C1QTNF4	Global_DIA
0.340678	0.604644	0.698381	0.608992	0.702146	COX16	Global_DIA
0.00259042	0.979432	0.983969	0.983435	0.987262	NPM1	Global_DIA
0.841424	0.0115413	0.0254562	0.0142183	0.030434	DDX6	Global_DIA
-1.09273	0.0260267	0.0508549	0.0480327	0.0863784	PNMA8A	Global_DIA
-1.04715	4.31185e-05	0.000239793	0.000101235	0.000469761	ST6GALNAC5	Global_DIA
1.90978	0.0154234	0.0323726	0.0165128	0.0344312	NANS	Global_DIA
-0.261779	0.601037	0.694627	0.606989	0.700372	EPN1	Global_DIA
-0.803484	2.81816e-05	0.000167205	0.000116943	0.000531187	ZNF185	Global_DIA
-1.52686	0.000434029	0.00157894	0.000570978	0.00198713	TOP2A	Global_DIA
2.49528	2.46937e-08	6.10154e-07	2.73145e-08	5.90952e-07	NTM	Global_DIA
0.379481	0.00722508	0.0170469	0.0178754	0.0366408	AGFG1	Global_DIA
1.40494	0.000130762	0.000581429	0.000198592	0.00081935	ADAMTSL1	Global_DIA
-0.286401	0.0128419	0.0278527	0.0369522	0.0688186	ACYP2	Global_DIA
-0.712841	0.0027695	0.00746693	0.00227648	0.00638403	SCUBE3	Global_DIA
0.37707	0.0523012	0.0924745	0.0465973	0.0841884	RELT	Global_DIA
0.707112	0.000230487	0.000925743	0.000132454	0.000593284	PFN3	Global_DIA
0.760109	0.00157538	0.00470204	0.00123891	0.00382954	CRIP2	Global_DIA
1.72468	2.07641e-06	2.02708e-05	1.81625e-06	1.68964e-05	QPCT	Global_DIA
-0.0767445	0.619237	0.710398	0.654931	0.74024	FKBP1A	Global_DIA
-0.867883	0.000515566	0.00182647	0.000953698	0.00309113	SCAF4	Global_DIA
2.05596	4.75852e-05	0.000258204	5.14503e-05	0.000267625	B3GAT3	Global_DIA
1.16355	0.11695	0.182337	0.120938	0.187812	SHMT2	Global_DIA
0.382016	0.0196026	0.0398171	0.0342065	0.0642618	CTSL	Global_DIA
2.44379	4.63488e-05	0.000254137	5.95539e-05	0.000299316	NARS1	Global_DIA
-0.540188	0.0107499	0.0240365	0.0106326	0.0237851	CPSF7	Global_DIA
-0.190413	0.110525	0.174128	0.175679	0.255401	CSTB	Global_DIA
0.249087	0.019494	0.0396377	0.0555051	0.0979949	ACP1	Global_DIA
0.460626	0.00057128	0.00199846	0.00282475	0.00768609	HINT1	Global_DIA
1.49075	0.000155616	0.000676529	0.000224696	0.000909596	CFAP91	Global_DIA
-1.22973	0.0060901	0.0147127	0.00598068	0.0144297	PPIAL4A	Global_DIA
0.0233274	0.935665	0.956741	0.934994	0.956244	TMEM25	Global_DIA
-0.852551	0.00111592	0.00355928	0.00089042	0.00292134	SPATA7	Global_DIA
0.480237	0.201398	0.286329	0.203071	0.28787	RPL12	Global_DIA
-0.89794	0.0012603	0.00393616	0.00196471	0.00568267	PPIE	Global_DIA
-0.247885	0.352722	0.451006	0.372804	0.476471	PTPN12	Global_DIA
0.524216	0.0901236	0.145751	0.101066	0.161622	NAGK	Global_DIA
1.29443	0.00122619	0.00385285	0.0012046	0.00372945	CTNNA1	Global_DIA
-0.613043	0.00129675	0.00402427	0.00291269	0.00788259	RPS19	Global_DIA
0.687591	0.00251948	0.00689766	0.00200912	0.00578519	PCBP2	Global_DIA
1.19867	0.00343331	0.0090321	0.0042115	0.0107937	HTRA1	Global_DIA
0.0148753	0.932648	0.954656	0.929494	0.951625	CRABP2	Global_DIA
0.340572	0.352196	0.451006	0.364386	0.468497	TIPRL	Global_DIA
0.034084	0.963207	0.97621	0.964589	0.976793	IL6ST	Global_DIA
0.788419	0.518971	0.618914	0.521393	0.622391	ATP2B1	Global_DIA
-0.365598	0.147459	0.220905	0.147809	0.221371	POLR2H	Global_DIA
1.23404	0.0261681	0.0510292	0.0284241	0.0549456	CASP6	Global_DIA
0.513241	0.011466	0.0253186	0.0096892	0.0218004	PPIH	Global_DIA
0.0857962	0.808481	0.86186	0.809121	0.863569	MTHFS	Global_DIA
-0.011789	0.970711	0.980252	0.971605	0.980217	ANP32B	Global_DIA
2.11653	4.14727e-06	3.43028e-05	6.65411e-06	4.92274e-05	PLOD3	Global_DIA
-0.407289	0.00551463	0.0135421	0.00506241	0.0125266	CRKL	Global_DIA
1.43813	2.62107e-05	0.000157911	4.67979e-05	0.000248622	PLAA	Global_DIA
-0.0265858	0.902587	0.935967	0.908151	0.939215	SCP2	Global_DIA
-0.085082	0.878535	0.918533	0.880268	0.920712	MTAP	Global_DIA
1.70025	7.18653e-06	5.33388e-05	1.29006e-05	8.40491e-05	AMIGO2	Global_DIA
0.306718	0.0370896	0.0685596	0.0634194	0.109276	FGFR1	Global_DIA
-1.32266	2.28635e-06	2.18081e-05	6.66541e-06	4.92274e-05	SEZ6	Global_DIA
0.44729	0.0891167	0.144602	0.1034	0.164674	PPP2R1A	Global_DIA
0.297483	0.415299	0.518658	0.416964	0.522217	ARMT1	Global_DIA
-1.13709	0.00942989	0.0214535	0.0109349	0.0242927	GLUD1;GLUD2	Global_DIA
-0.187631	0.790915	0.848745	0.793536	0.851632	EML1	Global_DIA
-0.375253	0.0263188	0.0512207	0.042725	0.0785617	PFDN2	Global_DIA
1.59696	0.00448379	0.0113808	0.00457567	0.0115436	EML4	Global_DIA
-0.184948	0.336949	0.435579	0.371881	0.475604	DPF2	Global_DIA
-1.06369	0.00128621	0.00399791	0.0018052	0.00525931	ATP5F1A	Global_DIA
-0.335355	0.177091	0.256821	0.197886	0.282381	BNIP3L	Global_DIA
0.331236	0.178456	0.258418	0.199628	0.28403	ARL3	Global_DIA
-2.593	5.63634e-05	0.00028953	5.85006e-05	0.000295558	WNT5A	Global_DIA
0.142395	0.395208	0.49712	0.378152	0.482032	TK2	Global_DIA
1.60897	0.00604046	0.0146109	0.0067757	0.0160085	HSPA13	Global_DIA
0.832645	0.00240585	0.00667076	0.00359645	0.00944252	EIF2A	Global_DIA
-0.343816	0.0198694	0.0402752	0.0123975	0.027137	SMAP	Global_DIA
-0.325064	0.0538767	0.0947453	0.0786176	0.12991	EFNA3	Global_DIA
0.473887	0.00122367	0.00385259	0.00417879	0.0107241	SDC2	Global_DIA
-0.187864	0.333798	0.432365	0.368221	0.472485	LSM4	Global_DIA
0.12375	0.442111	0.545857	0.417234	0.522217	ACTL6A	Global_DIA
-1.09889	0.0463938	0.083466	0.0474808	0.0856247	PRDX4	Global_DIA
0.544544	0.00551535	0.0135421	0.00538286	0.0131846	MAN2A1	Global_DIA
0.179838	0.691944	0.770494	0.69324	0.77093	SPOCK2	Global_DIA
0.19995	0.0690926	0.116807	0.131949	0.202475	ELFN1	Global_DIA
-0.176625	0.264117	0.356786	0.313196	0.413111	PRSS1	Global_DIA
-0.0805845	0.486715	0.589006	0.558111	0.6569	SH3BGRL3	Global_DIA
2.66119	4.98735e-05	0.000268931	0.00015031	0.00066329	CDH12	Global_DIA
0.933959	0.011575	0.0255016	0.0138345	0.0297442	TUBB3	Global_DIA
-0.216357	0.168744	0.246549	0.165616	0.242411	APP	Global_DIA
-1.04803	0.0965194	0.154939	0.0973877	0.156909	SF3B6	Global_DIA
0.867877	0.250355	0.34079	0.255404	0.347055	POLR2I	Global_DIA
-0.729612	0.150662	0.223985	0.157329	0.233281	LMLN	Global_DIA
-0.614994	0.000928872	0.00304221	0.00227163	0.00637968	NECTIN1	Global_DIA
1.61394	2.55767e-06	2.38879e-05	5.5187e-06	4.2042e-05	CLN5	Global_DIA
-0.244339	0.202277	0.287043	0.200949	0.285699	MIX23	Global_DIA
-0.205501	0.1315	0.202436	0.186044	0.268157	DCTD	Global_DIA
0.337644	0.478442	0.581519	0.486121	0.591973	CCAR1	Global_DIA
0.377667	0.0637525	0.109354	0.0827411	0.135912	TPM2	Global_DIA
1.17279	9.23041e-05	0.000430018	0.000167949	0.000721879	ACTBL2	Global_DIA
0.144501	0.259982	0.352175	0.330016	0.430571	RPLP2	Global_DIA
1.63056	0.00635245	0.0151972	0.00709927	0.0166712	SHISA5	Global_DIA
-1.48323	6.21003e-07	7.57623e-06	1.92085e-06	1.75323e-05	CADM3	Global_DIA
0.399473	0.00864924	0.0198861	0.018781	0.0382539	CAPZB	Global_DIA
-0.53402	0.00407784	0.0104736	0.00798631	0.0183098	CHCHD4	Global_DIA
-0.803524	7.31194e-05	0.000356373	0.00023119	0.000933931	DYNC1LI1	Global_DIA
-0.335268	0.428319	0.532534	0.437775	0.544406	MCM6	Global_DIA
-0.53015	0.0589881	0.102442	0.0594542	0.103364	TMX1	Global_DIA
-1.73159	0.000777567	0.00262597	0.000948728	0.00308536	PAXX	Global_DIA
0.0301735	0.872725	0.914417	0.881902	0.921426	GUK1	Global_DIA
-0.68712	0.000217674	0.000885208	0.000672458	0.00227882	EFNA1	Global_DIA
-0.0180349	0.947081	0.964876	0.946325	0.964265	SCRIB	Global_DIA
-1.73515	0.00525997	0.0129804	0.00535434	0.0131314	DIABLO	Global_DIA
-0.877738	0.0148041	0.0314105	0.0176112	0.0362528	CASC3	Global_DIA
-0.457673	0.0113265	0.0250673	0.0109769	0.0243582	RRP1	Global_DIA
-1.2144	0.0973075	0.155948	0.110861	0.174546	HIKESHI	Global_DIA
0.802336	0.00968742	0.0219626	0.0123567	0.0270854	B4GALT7	Global_DIA
0.976841	0.0052212	0.0129337	0.00660266	0.015657	POTEI	Global_DIA
0.959277	0.0632184	0.108533	0.067496	0.114933	FDX1	Global_DIA
-0.695745	0.000179099	0.000748692	0.000166763	0.000720283	SCG5	Global_DIA
-0.121133	0.791627	0.849042	0.791319	0.849724	NAPA;NAPB	Global_DIA
2.83306	1.90125e-05	0.000120887	2.4436e-05	0.000145042	PTGFRN	Global_DIA
-0.7373	0.00239579	0.0066618	0.00390605	0.0100776	AHCTF1	Global_DIA
0.0733065	0.716302	0.78773	0.73398	0.80331	UBE2N	Global_DIA
0.804172	3.52297e-05	0.000204668	0.000136515	0.000610061	SEPTIN9	Global_DIA
-0.434553	0.147635	0.220999	0.1619	0.238232	RALY	Global_DIA
0.00350572	0.990654	0.992179	0.990973	0.992511	RTRAF	Global_DIA
0.761271	0.00233671	0.00654414	0.00373331	0.00972269	TPP1	Global_DIA
-0.264757	0.627485	0.717546	0.629178	0.718689	VPS26A	Global_DIA
1.01237	0.240815	0.330802	0.245319	0.336662	KITLG	Global_DIA
1.35702	0.00100209	0.00322254	0.0012943	0.00396906	FAM234A	Global_DIA
-0.227467	0.242094	0.332093	0.276118	0.370776	PRSS3P2	Global_DIA
-2.35686	8.17487e-07	9.61286e-06	7.96391e-07	8.49248e-06	NRXN2	Global_DIA
0.0961817	0.40813	0.510032	0.485683	0.591812	UCHL1	Global_DIA
0.768593	0.130337	0.200804	0.136621	0.208652	SNRNP70	Global_DIA
-0.236223	0.524764	0.623456	0.534975	0.635084	EMILIN3	Global_DIA
1.40494	0.000163532	0.000704668	0.000242942	0.000973275	LMCD1	Global_DIA
-0.542844	0.26604	0.358392	0.274183	0.368732	PHF23	Global_DIA
0.138278	0.769272	0.832383	0.773224	0.836766	ACLY	Global_DIA
1.57562	2.58683e-07	3.91433e-06	8.52931e-07	8.96968e-06	ADAMTS9	Global_DIA
1.08873	0.000161693	0.000698287	0.00029063	0.00112474	RPS20	Global_DIA
1.12495	5.4283e-06	4.23665e-05	1.75302e-05	0.000108028	GNB1;GNB2;GNB4	Global_DIA
-2.71352	4.37864e-07	5.63242e-06	4.90865e-07	5.75651e-06	CORIN	Global_DIA
1.36328	0.0712486	0.119496	0.0723928	0.121703	PHLDB1	Global_DIA
-2.12786	1.15011e-05	7.98937e-05	1.69692e-05	0.00010558	RABL6	Global_DIA
0.18913	0.210831	0.297787	0.262382	0.355539	GDF11	Global_DIA
-0.140961	0.909002	0.938821	0.909479	0.940087	INPP5F	Global_DIA
1.375	0.00316229	0.00839835	0.00376512	0.00976163	COPA	Global_DIA
0.192082	0.596257	0.691149	0.605621	0.69921	XXYLT1	Global_DIA
-0.148674	0.793719	0.849884	0.796549	0.854391	NEDD4L	Global_DIA
-0.212811	0.251865	0.342369	0.250195	0.341898	IGKV1-33;IGKV1D-33	Global_DIA
-0.0159017	0.961599	0.975087	0.961715	0.975325	IGKV4-1	Global_DIA
0.858878	0.376349	0.476725	0.380554	0.483819	FRZB	Global_DIA
1.23465	0.0012277	0.00385285	0.00161705	0.0048287	XYLT2	Global_DIA
-0.607628	0.105657	0.167405	0.146143	0.219897	FAM50A	Global_DIA
0.477646	0.00226551	0.00639057	0.00611209	0.0147101	CA14	Global_DIA
0.0751681	0.597093	0.691706	0.639898	0.727926	BUB3	Global_DIA
-0.207486	0.542466	0.640202	0.553783	0.652601	VPS37B	Global_DIA
0.369364	0.0238717	0.0474034	0.040386	0.0744966	IGFBP4	Global_DIA
-0.165798	0.165003	0.242535	0.238544	0.329231	MAVS	Global_DIA
0.63858	0.0681957	0.115654	0.0759478	0.126689	GALNS	Global_DIA
-0.886529	0.155329	0.229873	0.160642	0.237033	DARS1	Global_DIA
-0.159793	0.590673	0.685489	0.603541	0.697225	SNX1	Global_DIA
2.18193	0.0670514	0.113908	0.0692264	0.117503	CDH17	Global_DIA
0.153566	0.330641	0.429988	0.379775	0.48343	BLVRB	Global_DIA
-0.464754	0.00240491	0.00667076	0.00662775	0.0156973	HNRNPUL1	Global_DIA
0.937594	0.0548998	0.0961979	0.0591332	0.102991	LRRTM1	Global_DIA
0.143184	0.347502	0.446657	0.399319	0.502721	TOMM22	Global_DIA
-0.104117	0.536161	0.635451	0.572403	0.67046	DDX46	Global_DIA
-0.132958	0.272216	0.365451	0.264211	0.357017	IMPA1	Global_DIA
0.107958	0.586127	0.681429	0.577242	0.674295	REEP2	Global_DIA
-1.84556	2.10583e-08	5.48078e-07	8.50263e-08	1.46898e-06	NSG1	Global_DIA
1.44709	5.44775e-06	4.23665e-05	4.23478e-06	3.40237e-05	PDLIM3	Global_DIA
-0.587699	0.453555	0.556106	0.456033	0.563129	KRT73	Global_DIA
0.774618	0.0837325	0.137234	0.0838355	0.137243	GTF2F2	Global_DIA
-1.00736	0.213739	0.300918	0.218347	0.30616	PGAM5	Global_DIA
0.79424	0.00150863	0.00452358	0.00151604	0.00455517	HSPA4L	Global_DIA
-0.38351	0.179259	0.259388	0.195786	0.280211	KLKB1	Global_DIA
0.311256	0.175181	0.254471	0.17509	0.254736	TRAFD1	Global_DIA
-1.26296	3.14409e-05	0.000184857	6.21331e-05	0.000309865	KAT7	Global_DIA
0.139771	0.646272	0.732592	0.657239	0.742393	UBE2A	Global_DIA
-0.333437	0.0936911	0.150647	0.117678	0.183753	SCAF8	Global_DIA
1.24776	0.0130681	0.028249	0.0135004	0.029188	TUBB6	Global_DIA
-0.126728	0.400025	0.502045	0.395985	0.499499	DENR	Global_DIA
0.183273	0.247215	0.337222	0.295889	0.394315	REPS1	Global_DIA
-0.621029	0.0119014	0.0260736	0.0165703	0.0344768	TARDBP	Global_DIA
-0.170877	0.133844	0.204913	0.209108	0.29513	NUDT3	Global_DIA
-0.474391	0.572246	0.669277	0.575981	0.673835	FKBP2	Global_DIA
0.839334	2.63994e-05	0.000158559	0.00010164	0.000470511	EEF1B2	Global_DIA
1.80969	5.42782e-05	0.000285583	5.82241e-05	0.000294931	PDGFRA	Global_DIA
-0.735636	0.000522313	0.00184702	0.00116031	0.00362715	SRP9	Global_DIA
1.70033	9.2829e-05	0.000431434	0.000130925	0.000589163	MFAP2	Global_DIA
1.31887	0.0310716	0.0588281	0.0333323	0.0627413	RPL31	Global_DIA
-0.0465558	0.807371	0.861196	0.820813	0.873038	MECP2	Global_DIA
-0.0145256	0.968373	0.978398	0.969164	0.979797	GCHFR	Global_DIA
0.0495153	0.926685	0.950546	0.927778	0.950853	HIBADH	Global_DIA
-0.659334	0.304863	0.401277	0.310854	0.410582	PSMG3	Global_DIA
-0.335053	0.0707607	0.119022	0.0945928	0.152913	PITPNA	Global_DIA
-0.185337	0.256185	0.347979	0.228891	0.317949	CNOT3	Global_DIA
0.257268	0.5485	0.645908	0.556522	0.655429	UBXN4	Global_DIA
-1.61054	0.0126128	0.0274617	0.0130813	0.028377	ECH1	Global_DIA
-0.629978	0.0387251	0.0711784	0.0457079	0.0830886	NIPSNAP3A	Global_DIA
-0.471284	0.0863944	0.140652	0.0994487	0.159501	DCTN1	Global_DIA
-0.481719	0.00232385	0.00652685	0.0061366	0.0147507	GCSH	Global_DIA
0.914651	1.16218e-05	8.04459e-05	4.69658e-05	0.000248622	BTN2A1	Global_DIA
-0.192496	0.365912	0.464408	0.39504	0.498632	PSMD4	Global_DIA
0.316792	0.308074	0.404956	0.323879	0.424973	GBA	Global_DIA
-0.779695	0.000902804	0.00298403	0.00167459	0.00496221	RAD23A	Global_DIA
-0.397671	0.159855	0.235677	0.213798	0.300872	CDC42BPB	Global_DIA
1.48783	1.03143e-05	7.29478e-05	2.00931e-05	0.000121122	LRRTM4	Global_DIA
0.868206	0.0617709	0.106423	0.0666129	0.113765	RTCB	Global_DIA
-0.437336	0.0164482	0.0341562	0.0269472	0.0525103	PIR	Global_DIA
-0.0321309	0.801541	0.85685	0.828061	0.878475	CADM1	Global_DIA
0.166752	0.623976	0.715209	0.633703	0.723004	DNMBP	Global_DIA
0.469938	0.0484334	0.0864977	0.0484747	0.0870925	CD276	Global_DIA
-1.06506	4.14316e-06	3.43028e-05	1.5911e-05	0.0001004	SF3B4	Global_DIA
-0.105377	0.764204	0.828277	0.829519	0.879518	ATRX	Global_DIA
-0.732568	0.000165043	0.000706376	0.000492953	0.00176969	XRN2	Global_DIA
1.31455	0.000939303	0.00305739	0.000982085	0.00316722	PICALM	Global_DIA
0.343874	0.0152812	0.0321432	0.0322049	0.060856	SCIN	Global_DIA
-0.523314	0.018566	0.0380281	0.02626	0.0513784	PPP4R3A	Global_DIA
0.768325	0.00379513	0.00984388	0.00558239	0.0135873	HPRT1	Global_DIA
0.00412951	0.992192	0.99321	0.992351	0.993378	PRTFDC1	Global_DIA
0.366526	0.0630863	0.108402	0.0831337	0.136325	MRPL12	Global_DIA
-0.963856	0.00243281	0.00671689	0.00334556	0.00888019	ADNP	Global_DIA
0.253556	0.440394	0.544427	0.45398	0.561315	ST3GAL6	Global_DIA
-0.228542	0.876205	0.916588	0.877092	0.917887	SUGP2	Global_DIA
3.37705	6.16048e-08	1.29304e-06	1.01523e-07	1.66481e-06	PAMR1	Global_DIA
1.10709	0.00772065	0.0180704	0.00797221	0.0183073	PSMC2	Global_DIA
0.919611	0.00255111	0.00697445	0.00357304	0.00940657	B4GALT6	Global_DIA
-0.908894	0.000349951	0.00132129	0.000289555	0.00112282	GSPT2	Global_DIA
1.03245	0.0878506	0.142666	0.0920995	0.149142	ZNF219	Global_DIA
0.45861	0.000874059	0.00290658	0.00363953	0.00952976	PRNP	Global_DIA
-0.0994652	0.549527	0.64658	0.585732	0.68126	SEC61B	Global_DIA
-0.190188	0.285383	0.38051	0.283276	0.379073	MAP4K4	Global_DIA
-0.824805	0.0303225	0.0578022	0.030004	0.0574829	GIGYF2	Global_DIA
-1.92326	0.0298002	0.0569178	0.0313688	0.0594502	PLPP6	Global_DIA
-0.716589	0.317259	0.415352	0.322652	0.423851	PRH1	Global_DIA
-0.256494	0.284986	0.38024	0.309117	0.408566	EP300	Global_DIA
1.61652	0.0274966	0.053142	0.0292324	0.0562274	IGHG3	Global_DIA
-0.154082	0.658878	0.741085	0.698689	0.77457	IGLC7	Global_DIA
0.786388	0.0663212	0.112867	0.071967	0.121198	MANEA	Global_DIA
0.00329785	0.982111	0.985139	0.984058	0.987262	VEGFA	Global_DIA
0.0586063	0.738076	0.804874	0.736888	0.806036	PPP2CA	Global_DIA
-0.496867	0.231932	0.321389	0.241825	0.333284	SUMF2	Global_DIA
-1.93633	5.09623e-06	4.03199e-05	8.5398e-06	5.94407e-05	DCX	Global_DIA
-2.10846	0.0272047	0.0527869	0.0286044	0.0552391	TAF15	Global_DIA
0.297826	0.0147428	0.0313144	0.0376404	0.0698985	TXLNA	Global_DIA
-0.3721	0.54499	0.642404	0.575979	0.673835	POGZ	Global_DIA
0.716067	0.00939137	0.0214409	0.0126137	0.0275481	HACD3	Global_DIA
0.233946	0.0709754	0.119229	0.117723	0.183753	PAWR	Global_DIA
-1.58628	3.74975e-07	5.083e-06	1.1367e-06	1.13377e-05	NGF	Global_DIA
-0.732019	0.0304307	0.0579519	0.0354798	0.0663317	IGBP1	Global_DIA
0.239754	0.268032	0.360577	0.296649	0.395055	DDX21	Global_DIA
-0.145124	0.853078	0.897202	0.854567	0.898689	DNMT1	Global_DIA
0.822872	0.000229534	0.000923843	0.000529632	0.00187356	SETD3	Global_DIA
0.6756	0.0127754	0.0277393	0.0168938	0.0350371	DCLK1	Global_DIA
0.526733	0.0662226	0.112798	0.0767983	0.127339	NELFE	Global_DIA
-0.682123	0.0719428	0.120543	0.0790048	0.130439	IGLV1-47	Global_DIA
-0.521038	0.00361187	0.00943824	0.00751157	0.0174142	MAPT	Global_DIA
-2.43956	1.8683e-12	1.21564e-09	5.17605e-11	9.10515e-09	THSD7A	Global_DIA
-0.160859	0.502624	0.604884	0.523653	0.624703	NQO2	Global_DIA
-2.23023	3.48714e-10	2.72276e-08	2.33875e-09	1.13712e-07	SPOCK1	Global_DIA
0.664246	0.0186181	0.0380612	0.0235817	0.0466571	CAPNS1	Global_DIA
-0.981539	0.0123717	0.027013	0.0145315	0.0309944	WDHD1	Global_DIA
0.334758	0.348504	0.447553	0.361173	0.465293	DBH	Global_DIA
0.935758	0.000440396	0.00159195	0.000779204	0.00259065	DIAPH1	Global_DIA
0.377557	0.588059	0.682862	0.611938	0.704209	APC	Global_DIA
-0.149856	0.343354	0.442102	0.392118	0.49559	SH3BP5L	Global_DIA
1.47767	4.10345e-05	0.000231982	6.80057e-05	0.000333142	DAZAP1	Global_DIA
-1.27385	1.72331e-06	1.74295e-05	5.6957e-06	4.32203e-05	CENPV	Global_DIA
1.34809	4.81059e-06	3.87808e-05	1.18624e-05	7.83401e-05	SPATS2L	Global_DIA
0.396372	0.00831389	0.0192283	0.0184744	0.0377486	ADRM1	Global_DIA
-0.573853	0.0543013	0.0953202	0.0631604	0.108926	WBP4	Global_DIA
-0.675854	0.00356969	0.00934054	0.00579833	0.0140563	U2SURP	Global_DIA
-0.761721	0.0415903	0.0758732	0.0468361	0.0845409	RBM15	Global_DIA
-0.411512	0.837396	0.884522	0.838464	0.887057	SHROOM3	Global_DIA
-1.69538	3.44438e-05	0.0002013	5.28735e-05	0.000272828	SPIN1	Global_DIA
-0.977373	1.26692e-05	8.57111e-05	4.36368e-05	0.000233898	RSF1	Global_DIA
1.43501	0.000380473	0.00142276	0.000518612	0.00183794	TWSG1	Global_DIA
2.45194	0.00180855	0.00528487	0.00355455	0.00937064	BDH2	Global_DIA
0.408364	0.010462	0.0235005	0.0208071	0.0418088	PVR	Global_DIA
-2.97667	7.86084e-05	0.000377011	0.000336905	0.00129134	TRH	Global_DIA
1.65688	0.00696181	0.0164921	0.00773777	0.0178457	CEMIP2	Global_DIA
-1.19043	0.0208069	0.0419144	0.0214207	0.0428636	FKBP7	Global_DIA
1.22422	0.136043	0.207304	0.139956	0.212149	COL4A6	Global_DIA
-0.413078	0.0206363	0.0416567	0.0332948	0.0627316	HSP90B1	Global_DIA
0.0066896	0.981892	0.985139	0.982524	0.987115	PACS1	Global_DIA
-1.03348	0.00385512	0.00998036	0.0191281	0.0388791	ST8SIA2	Global_DIA
1.72397	6.31319e-08	1.31099e-06	2.33022e-07	3.21635e-06	RECK	Global_DIA
-0.660356	0.00047522	0.00170207	0.00125773	0.00387532	TRIR	Global_DIA
0.0253324	0.95276	0.969144	0.953706	0.970253	LIN7C	Global_DIA
-2.01272	0.000565374	0.00198135	0.000602168	0.00206962	HMGN3	Global_DIA
-0.184455	0.356374	0.454667	0.388906	0.492174	MGAT5	Global_DIA
-1.66855	0.195673	0.27941	0.199083	0.283509	KRT78	Global_DIA
-1.33037	8.84062e-05	0.000414829	0.000145431	0.000643957	SHISA6	Global_DIA
-0.801673	0.000147421	0.000646665	0.00039122	0.00146707	RPS14	Global_DIA
0.020595	0.936212	0.956799	0.938977	0.958797	OSGEP	Global_DIA
0.837813	0.000115716	0.000519257	0.000304016	0.00117185	CXADR	Global_DIA
-0.40589	0.475756	0.579364	0.481962	0.587648	EHMT1	Global_DIA
0.0757007	0.874295	0.91508	0.874867	0.917047	RNF2	Global_DIA
-0.639324	0.0305062	0.0579826	0.0368433	0.0686818	SPRING1	Global_DIA
0.546102	0.193337	0.277087	0.202671	0.287601	C11orf68	Global_DIA
2.60213	3.42903e-07	4.71371e-06	5.89546e-07	6.63239e-06	PKIB	Global_DIA
-0.181276	0.29084	0.385418	0.333666	0.4339	LAMP1	Global_DIA
-0.400677	0.00940758	0.0214448	0.0197839	0.0400019	ATOX1	Global_DIA
2.67072	3.90265e-08	8.65678e-07	8.10369e-08	1.42551e-06	STC1	Global_DIA
-0.506776	0.025625	0.0502714	0.0347275	0.065171	CDS2	Global_DIA
1.36312	2.17484e-06	2.10162e-05	6.09204e-06	4.56903e-05	B4GALT5	Global_DIA
1.20542	0.000927804	0.00304221	0.00423002	0.0108268	ACTC1	Global_DIA
-0.383553	0.4455	0.549347	0.452923	0.561079	NEK9	Global_DIA
-0.103646	0.775127	0.835938	0.780685	0.841574	NUDT2	Global_DIA
-0.0090313	0.97694	0.983969	0.977674	0.985312	ITSN1	Global_DIA
0.576986	0.00814111	0.0188959	0.0127031	0.0277119	VSTM2L	Global_DIA
1.22296	0.0533465	0.0939822	0.0564078	0.0994071	RPL11	Global_DIA
0.43534	0.303527	0.399787	0.305557	0.405188	MPI	Global_DIA
0.462835	0.0645993	0.110612	0.0777829	0.128861	CA11	Global_DIA
-0.389932	0.020941	0.0421411	0.0152809	0.0322097	IGKV1-6	Global_DIA
-0.322617	0.401665	0.503242	0.400167	0.503461	CTPS2	Global_DIA
-0.0482585	0.699597	0.775476	0.670518	0.752147	NUDT1	Global_DIA
-0.0704023	0.895446	0.931225	0.895581	0.931693	TIMM13	Global_DIA
-2.93133	2.29529e-09	1.07786e-07	6.03878e-09	1.94751e-07	RGMA	Global_DIA
-1.24624	2.9761e-06	2.65016e-05	9.10895e-06	6.27253e-05	NEGR1	Global_DIA
2.75018	0.0100676	0.0227452	0.0105027	0.0235218	IGHV4-30-4;IGHV4-34;IGHV4-38-2;IGHV4-39;IGHV4-59;IGHV4-61	Global_DIA
0.389279	0.354179	0.452164	0.352678	0.455562	IGHV4-28	Global_DIA
0.0655111	0.691758	0.770494	0.7183	0.789274	LARP4B	Global_DIA
2.02286	0.000194903	0.000806039	0.000209033	0.000853331	PDGFC	Global_DIA
-0.441545	0.104948	0.166758	0.101674	0.16246	CDR2	Global_DIA
-0.0473101	0.904124	0.93626	0.903716	0.936631	SNRPC	Global_DIA
0.0268446	0.821004	0.870978	0.797691	0.854669	DSTN	Global_DIA
1.81157	2.22965e-06	2.14398e-05	1.91193e-06	1.75323e-05	CD44	Global_DIA
0.637014	0.0288012	0.0552821	0.0267532	0.0521849	RPL26	Global_DIA
1.44267	0.0768958	0.127637	0.0781739	0.129398	TBL1XR1	Global_DIA
0.101945	0.719083	0.789711	0.716093	0.787679	PXYLP1	Global_DIA
0.255919	0.81861	0.869383	0.820056	0.872831	POTEE	Global_DIA
-0.912229	0.00242754	0.00671184	0.00248183	0.0068703	AIF1L	Global_DIA
-0.897786	3.35856e-06	2.88807e-05	8.65191e-07	9.04943e-06	POLR2A	Global_DIA
-0.652285	0.0598947	0.118146	0.0600504	0.118591	IPO9	Exo_DIA
-0.367576	0.00688478	0.0205397	0.00383198	0.0126127	MAPK1	Exo_DIA
-0.0145838	0.913271	0.945295	0.909254	0.943341	QDPR	Exo_DIA
0.0973725	0.696457	0.781564	0.711789	0.794141	SCFD1	Exo_DIA
-0.229206	0.0897009	0.16312	0.0798684	0.148799	CARM1	Exo_DIA
-0.107405	0.328567	0.454875	0.261713	0.382018	IPO5	Exo_DIA
0.176067	0.190951	0.29637	0.177051	0.280162	MAPK3	Exo_DIA
0.00888163	0.970336	0.982822	0.970172	0.983895	MMS19	Exo_DIA
0.209397	0.282483	0.406824	0.267661	0.389248	LRRC47	Exo_DIA
-0.057105	0.647605	0.743719	0.613833	0.716356	PSMD11	Exo_DIA
-0.66578	0.0340748	0.075201	0.0412356	0.088194	THOC2	Exo_DIA
0.0728932	0.320742	0.446987	0.130307	0.219935	PPP2R1A	Exo_DIA
0.66486	0.00375727	0.0122259	0.00661639	0.0195527	ADK	Exo_DIA
-0.796807	0.000159155	0.000939581	0.000134257	0.000802137	RAB21	Exo_DIA
-0.879988	2.37285e-05	0.00020753	0.000105166	0.000659384	PLEKHA5	Exo_DIA
-0.11494	0.382778	0.506997	0.385194	0.512659	WDFY1	Exo_DIA
-0.524186	0.00339711	0.0112308	0.00291552	0.010016	GLRX3	Exo_DIA
0.0369287	0.827231	0.883193	0.824246	0.882585	ADSL	Exo_DIA
0.126705	0.655967	0.74987	0.669793	0.760143	NPM3	Exo_DIA
0.458247	5.676e-05	0.000404415	1.72544e-06	2.995e-05	EEF1G	Exo_DIA
-0.278527	0.270122	0.392021	0.261133	0.382018	HNRNPM	Exo_DIA
-1.13239	9.51585e-07	2.21545e-05	1.09414e-06	2.28385e-05	VTA1	Exo_DIA
0.170126	0.0609025	0.119421	0.017894	0.0445056	QARS1	Exo_DIA
-1.40499	6.23087e-06	7.51798e-05	5.14737e-06	6.67545e-05	LIN7C	Exo_DIA
-0.0456483	0.666073	0.758278	0.619006	0.721371	CNDP2	Exo_DIA
0.40895	0.00132675	0.00524668	0.000334885	0.00168362	CAD	Exo_DIA
-0.7988	0.0569809	0.113755	0.0584982	0.11646	PGLS	Exo_DIA
-0.281399	0.346377	0.472531	0.345766	0.472777	PSMD5	Exo_DIA
-0.95191	1.55011e-05	0.000148973	9.05037e-06	0.00010222	CPNE3	Exo_DIA
0.212057	0.0254152	0.0603611	0.00713802	0.0208699	RAN	Exo_DIA
0.389145	0.00195446	0.00714761	0.000526397	0.00238469	TRIM28	Exo_DIA
0.0267078	0.780538	0.845181	0.74159	0.817435	AKR1A1	Exo_DIA
0.216492	0.669847	0.762049	0.675478	0.765016	HIF1AN	Exo_DIA
0.212858	0.675122	0.765416	0.680673	0.769314	DKC1	Exo_DIA
-1.03877	4.66387e-05	0.000342639	3.45325e-05	0.000268604	CASK	Exo_DIA
-0.590358	0.154441	0.250531	0.154348	0.249529	RBM39	Exo_DIA
-0.610868	0.0010667	0.00437534	0.000716596	0.00313439	EIF5A	Exo_DIA
-1.36315	1.35416e-07	6.89838e-06	7.19474e-08	4.23719e-06	GNA13	Exo_DIA
-0.377838	0.0121494	0.0319791	0.0126134	0.0329629	PPP1CB	Exo_DIA
0.379257	0.00054243	0.00251864	7.72508e-05	0.000531597	FARSA	Exo_DIA
-0.0834554	0.624469	0.726423	0.612952	0.71602	NAP1L4	Exo_DIA
0.212028	0.0863095	0.15782	0.0578631	0.115516	XPO7	Exo_DIA
-0.220981	0.217752	0.332247	0.199288	0.306841	RPS11	Exo_DIA
0.616207	0.00320517	0.010725	0.00291194	0.010016	RBBP4	Exo_DIA
-0.61065	0.00572736	0.0176629	0.00990262	0.0272157	TMSB10	Exo_DIA
-1.04421	1.21572e-05	0.000121793	7.45027e-06	8.83849e-05	CALM1	Exo_DIA
0.0303704	0.722358	0.801381	0.660161	0.75336	APRT	Exo_DIA
-0.124135	0.47207	0.593147	0.457858	0.58392	DPP3	Exo_DIA
-0.0124855	0.937569	0.962012	0.935112	0.96109	RPS12	Exo_DIA
0.260652	0.0154242	0.0391646	0.00514081	0.0160589	CLIC1	Exo_DIA
-1.27713	0.000801762	0.00349687	0.00081347	0.00349326	ABI2	Exo_DIA
-1.11193	6.82305e-05	0.000470347	0.000154015	0.000884777	ABI1	Exo_DIA
-0.0357018	0.820299	0.878209	0.81024	0.872688	USP5	Exo_DIA
0.236481	0.00935594	0.0259486	0.00144897	0.00555665	DDX39B	Exo_DIA
-0.29862	0.311209	0.437439	0.308049	0.433423	SSRP1	Exo_DIA
-0.244828	0.395882	0.521844	0.391758	0.520766	RPL13A	Exo_DIA
0.204396	0.150128	0.244735	0.212024	0.322832	EIF3E	Exo_DIA
0.365244	0.217628	0.332247	0.220375	0.333506	PEA15	Exo_DIA
-0.626125	0.165111	0.263445	0.174276	0.277395	U2AF1L5	Exo_DIA
-0.044662	0.892166	0.929269	0.895794	0.933494	QTRT1	Exo_DIA
-2.4979	0.00133595	0.00525793	0.00139669	0.00542218	CALML5	Exo_DIA
0.312889	0.00179695	0.0066451	0.0157726	0.0400138	EIF2S3	Exo_DIA
-0.0410339	0.90336	0.939153	0.906487	0.941901	POLR2H	Exo_DIA
0.0231804	0.946341	0.967098	0.946175	0.968493	PSMF1	Exo_DIA
0.18415	0.285354	0.410165	0.334897	0.462695	TPM4	Exo_DIA
0.0648694	0.83504	0.887014	0.833406	0.88764	BCAS2	Exo_DIA
-0.119475	0.219659	0.333353	0.152143	0.246932	MCM3	Exo_DIA
-0.212997	0.0129464	0.033808	0.0016492	0.00616675	DBN1	Exo_DIA
-0.28081	0.064741	0.125166	0.0536317	0.109589	PFN1	Exo_DIA
0.143862	0.155258	0.251117	0.0973717	0.175482	PFN2	Exo_DIA
-1.0441	3.40712e-05	0.000269472	2.15764e-05	0.00018628	CPNE1	Exo_DIA
0.084423	0.381862	0.506595	0.296275	0.420084	PYGL	Exo_DIA
-0.707374	0.000631516	0.00287714	0.000450969	0.00208305	CLIC4	Exo_DIA
-0.27478	0.0110806	0.029686	0.00495612	0.0155669	DNAJA2	Exo_DIA
0.356302	0.000838868	0.00361106	8.74676e-05	0.000574638	RPL11	Exo_DIA
-0.232809	0.0237008	0.0570269	0.0756913	0.142158	CLTC	Exo_DIA
-0.00231449	0.983437	0.991232	0.982589	0.991609	CLTCL1	Exo_DIA
-0.293762	0.0694528	0.132283	0.0544589	0.110868	COPS3	Exo_DIA
0.0343999	0.724064	0.802735	0.705345	0.790639	CAND1	Exo_DIA
-0.083365	0.618725	0.720755	0.654938	0.749995	HCFC1	Exo_DIA
-0.718893	0.0117809	0.0311582	0.0107831	0.0291496	RNPEP	Exo_DIA
-0.830376	0.000266371	0.00141125	0.000236387	0.00125743	CFL1	Exo_DIA
-1.02443	0.000164781	0.000965896	0.000123744	0.000750201	DSTN	Exo_DIA
0.274607	0.00940846	0.026007	0.00217581	0.00781681	CCT2	Exo_DIA
0.359509	0.000794205	0.00347307	0.000254526	0.00134094	CCT5	Exo_DIA
-1.17072	2.84693e-05	0.000236481	2.0465e-05	0.000177615	GNG2	Exo_DIA
0.0789746	0.725479	0.803765	0.720554	0.799592	HNRNPC	Exo_DIA
-0.756933	0.000220479	0.0012189	0.000145063	0.000851278	STMN1	Exo_DIA
0.408446	0.58133	0.687858	0.582821	0.68993	KRT6B	Exo_DIA
0.395561	0.0128164	0.0335215	0.0102564	0.0279088	CAMK2D	Exo_DIA
-0.147008	0.471191	0.593147	0.473725	0.598543	RECQL	Exo_DIA
0.0742247	0.859121	0.904539	0.858858	0.906695	RPLP1	Exo_DIA
0.144685	0.341363	0.468665	0.311227	0.436153	TPP2	Exo_DIA
-0.332566	0.00326652	0.0109082	0.000672637	0.00298166	PAICS	Exo_DIA
-1.28459	2.07635e-06	3.69055e-05	1.27442e-06	2.45775e-05	PDCD6IP	Exo_DIA
0.44736	0.00201956	0.00733699	0.000822062	0.00352099	EEF1D	Exo_DIA
-0.983016	9.86662e-07	2.26521e-05	2.32405e-07	8.33123e-06	CTNNB1	Exo_DIA
0.176399	0.0593683	0.117247	0.0358098	0.0783162	EIF4A3	Exo_DIA
-0.0369684	0.822641	0.879014	0.813609	0.874604	FABP5	Exo_DIA
0.110667	0.254597	0.373755	0.168385	0.268797	RUVBL2	Exo_DIA
0.0409228	0.816952	0.87576	0.817951	0.878126	MAP1B	Exo_DIA
-0.626087	0.00387289	0.0125527	0.00408144	0.013301	SNTB1	Exo_DIA
[truncated: 2,979 more rows]
